# Supplementary material for: Measurement of Klebsiella Intestinal Colonization Density To Assess Infection Risk
Source: mSphere. 2021 Jun 23;6(3):e00500-21. doi: 10.1128/mSphere.00500-21 (PMC8265666; doi:10.1128/mSphere.00500-21)
Supplement: DATA SET S1 [file msphere.00500-21-sd001.xlsx]

## Sheet: Inclusivity
Species	Strain	Accession	Information
Klebsiella pneumoniae	30660/NJST258_1	NZ_CP006923	KEYSTONE SEQUENCE; ST258b clade; Population Structure of KPC-Producing Klebsiella pneumoniae Isolates from Midwestern U.S. Hospitals
Klebsiella pneumoniae	HS11286	NC_016845	Multidrug-resistant strain isolated from human sputum.
Klebsiella pneumoniae	NTUH-K2044	NC_012731	Isolated from blood of a patient with liver abscess and meningitis; high virulence and hypermucoviscosity
Klebsiella pneumoniae	ATCC 700721; MGH 78578	NC_009648	Isolated from sputum from a 66 year-old man in 1994
Klebsiella pneumoniae	KPNIH10	NZ_CP007727	2011 outbreak of carbapenem-resistant Klebsiella pneumoniae that affected 18 patients, 11 of whom died
Klebsiella pneumoniae	KPNIH1	NZ_CP008827	2011 outbreak of carbapenem-resistant Klebsiella pneumoniae that affected 18 patients, 11 of whom died
Klebsiella pneumoniae	1084	NC_018522	Isolated from a diabetic patient with a bacteremic liver abscess; Hypermucoviscosity-negative K1
Klebsiella pneumoniae	ATCC BAA-2146	NZ_CP006659	NDM-1-producing
Klebsiella pneumoniae	blaNDM-1	NZ_CP009114	blaNDM-1
Klebsiella pneumoniae	500_1420	NZ_CP011980	ST258a clade; Population Structure of KPC-Producing Klebsiella pneumoniae Isolates from Midwestern U.S. Hospitals
Klebsiella pneumoniae	UHKPC33	NZ_CP011989	ST258a clade; Population Structure of KPC-Producing Klebsiella pneumoniae Isolates from Midwestern U.S. Hospitals
Klebsiella pneumoniae	DMC1097	NZ_CP011976	ST258b clade; Population Structure of KPC-Producing Klebsiella pneumoniae Isolates from Midwestern U.S. Hospitals
Klebsiella pneumoniae	UHKPC07	NZ_CP011985	ST258a clade; Population Structure of KPC-Producing Klebsiella pneumoniae Isolates from Midwestern U.S. Hospitals
Klebsiella pneumoniae	30684/NJST258_2	NZ_CP006918	ST258b clade; Population Structure of KPC-Producing Klebsiella pneumoniae Isolates from Midwestern U.S. Hospitals
Klebsiella pneumoniae	Kp13	NZ_CP003999	KPC-2-producing
Klebsiella pneumoniae	ATCC 43816 KPPR1	NZ_CP009208	Rifampin resistant
Klebsiella pneumoniae	PittNDM01	NZ_CP006798	NDM-1 and OXA-232 coproducing
Klebsiella pneumoniae	PMK1	NZ_CP008929	NDM-producing
Klebsiella pneumoniae	234-12	NZ_CP011313	CTX-M-15-Producing
Klebsiella pneumoniae	KPNIH31	NZ_CP009876
Klebsiella variicola	342	NC_011283	Isolated from the interior of nitrogen-efficient maize plants
Klebsiella variicola	At-22	NC_013850	Isolated from leaf-cutter ant fungus gardens
Klebsiella variicola	DX120E	NZ_CP009274	Isolated from roots of sugarcane grown in Guangxi, the major sugarcane production area in China
Klebsiella variicola	DSM 15968	NZ_CP010523	Isolated from banana; Klebsiella variicola, A Novel Species with Clinical and Plant-Associated Isolates
Klebsiella variicola	GJ1	NZ_CP017284	Emergence of Klebsiella variicola positive for NDM-9 in an urban river in South Korea
Klebsiella variicola	WCHKP19	NZ_CP028555	From Human
Klebsiella variicola	WCHKV030666	NZ_CP027064	From Human
Klebsiella quasipneumoniae	ATCC 700603	NZ_CP014696	ESBL- producing
Klebsiella quasipneumoniae	HKUOPA4	NZ_CP014154	From giant panda feces
Klebsiella quasipneumoniae	KPC142	NZ_CP023478	Tracheal secretion isolated from an uncertain age woman
Klebsiella quasipneumoniae	CAV2013	NZ_CP029437	Peri-rectal

## Sheet: Near-neighbor Exclucivity
Sequence Name	Accession	Size (in nucleotides)
Klebsiella oxytoca DNA, complete genome, strain: JKo3	NZ_AP014951	5944658
Klebsiella oxytoca KONIH1, complete genome	NZ_CP008788	6152190
Klebsiella oxytoca strain AR_0147, complete genome	NZ_CP020358	6350620
Klebsiella oxytoca strain CAV1335, complete genome	NZ_CP011618	6229565
Klebsiella oxytoca strain CAV1374, complete genome	NZ_CP011636	6257473
Raoultella ornithinolytica B6, complete genome	NC_021066	5398151
Raoultella planticola strain FDAARGOS_429 chromosome, complete genome	NZ_CP023874	5616089
Raoultella terrigena strain R1Gly IE84DRAFT_unitig_0_quiver.7_C, whole genome shotgun sequence	LANE01000008.1	42490
Raoultella terrigena strain R1Gly IE84DRAFT_unitig_1_quiver.6_C, whole genome shotgun sequence	LANE01000007.1	872410
Raoultella terrigena strain R1Gly IE84DRAFT_unitig_11_quiver.3_C, whole genome shotgun sequence	LANE01000004.1	2276139
Raoultella terrigena strain R1Gly IE84DRAFT_unitig_12_quiver.8_C, whole genome shotgun sequence	LANE01000009.1	976505
Raoultella terrigena strain R1Gly IE84DRAFT_unitig_13_quiver.5_C, whole genome shotgun sequence	LANE01000006.1	480155
Raoultella terrigena strain R1Gly IE84DRAFT_unitig_16_quiver.10_C, whole genome shotgun sequence	LANE01000001.1	390381
Raoultella terrigena strain R1Gly IE84DRAFT_unitig_17_quiver.9_C, whole genome shotgun sequence	LANE01000010.1	380603
Raoultella terrigena strain R1Gly IE84DRAFT_unitig_18_quiver.4_C, whole genome shotgun sequence	LANE01000005.1	35936
Raoultella terrigena strain R1Gly IE84DRAFT_unitig_2_quiver.1_C, whole genome shotgun sequence	LANE01000002.1	71708
Raoultella terrigena strain R1Gly IE84DRAFT_unitig_9_quiver.2_C, whole genome shotgun sequence	LANE01000003.1	190870

## Sheet: Background
Sequence Name	Accession	Size (in nucleotides)
[Bacteroides] pectinophilus ATCC 43243, whole genome shotgun sequencing project	NZ_ABVQ00000000.1	3025526
[Eubacterium] cellulosolvens 6 chromosome, whole genome shotgun sequence	NZ_CM001487.1	3384656
[Eubacterium] eligens ATCC 27750 plasmid unnamed, complete sequence	NC_012780.1	626744
[Eubacterium] eligens ATCC 27750 plasmid unnamed, complete sequence	NC_012782.1	60455
[Eubacterium] eligens ATCC 27750, complete genome	NC_012778.1	2144190
[Eubacterium] hallii DSM 3353, whole genome shotgun sequencing project	NZ_ACEP00000000.1	3290996
[Eubacterium] rectale ATCC 33656, complete genome	NC_012781.1	3449685
[Eubacterium] siraeum DSM 15702, whole genome shotgun sequencing project	NZ_ARNC00000000.1	2655717
[Eubacterium] yurii subsp. margaretiae ATCC 43715, whole genome shotgun sequencing project	NZ_AEES00000000.1	2469944
Absiella dolichum DSM 3991, whole genome shotgun sequencing project	NZ_ABAW00000000.2	2190453
Acetanaerobacterium elongatum strain CGMCC 1.5012, whole genome shotgun sequencing project	NZ_FNID00000000.1	2914995
Acetitomaculum ruminis DSM 5522, whole genome shotgun sequencing project	NZ_FOJY00000000.1	3078669
Acetivibrio cellulolyticus CD2, whole genome shotgun sequencing project	NZ_AEDB00000000.2	6146535
Acetivibrio ethanolgignens strain ACET-33324, whole genome shotgun sequencing project	NZ_LNAM00000000.1	3659620
Acidaminobacter hydrogenoformans DSM 2784, whole genome shotgun sequencing project	NZ_FMWL00000000.1	3613594
Akkermansia glycaniphila isolate APytT genome assembly, chromosome: I	NZ_LT629973.1	3074078
Akkermansia muciniphila ATCC BAA-835, complete genome	NC_010655.1	2664102
Alistipes finegoldii DSM 17242, complete genome	NC_018011.1	3734239
Alistipes ihumii AP11, whole genome shotgun sequencing project	NZ_CAPH00000000.1	2772824
Alistipes indistinctus YIT 12060, whole genome shotgun sequencing project	NZ_ADLD00000000.1	2850978
Alistipes inops strain 627, whole genome shotgun sequencing project	NZ_JRGF00000000.1	2304821
Alistipes obesi isolate ph8, whole genome shotgun sequencing project	NZ_CAHA00000000.1	3134698
Alistipes putredinis DSM 17216 Scfld_02_6 genomic scaffold, whole genome shotgun sequence	NZ_DS499576.1	3644
Alistipes putredinis DSM 17216, whole genome shotgun sequencing project	NZ_ABFK00000000.2	2549878
Alistipes senegalensis JC50, whole genome shotgun sequencing project	NZ_CAHI00000000.1	3985109
Alistipes shahii WAL 8301 draft genome	NC_021030.1	3763317
Alistipes timonensis JC136 strain DSM 25383, whole genome shotgun sequencing project	NZ_FNRI00000000.1	3488593
Anaerosporobacter mobilis DSM 15930, whole genome shotgun sequencing project	NZ_FRCP00000000.1	5216759
Anaerostipes caccae DSM 14662, whole genome shotgun sequencing project	NZ_ABAX00000000.3	3605636
Anaerostipes hadrus strain BPB5, complete genome	NZ_CP012098.1	3172613
Anaerotruncus colihominis DSM 17241, whole genome shotgun sequencing project	NZ_ABGD00000000.2	3718888
Anaerotruncus rubiinfantis strain MT15, whole genome shotgun sequencing project	NZ_FKLA00000000.1	3409026
Anaerovibrio lipolyticus DSM 3074, whole genome shotgun sequencing project	NZ_FQYW00000000.1	2779569
Anaerovorax odorimutans DSM 5092, whole genome shotgun sequencing project	NZ_AUFC00000000.1	3262258
Bacteroides barnesiae DSM 18169 = JCM 13652 strain DSM 18169, whole genome shotgun sequencing project	NZ_ARGC00000000.1	3617816
Bacteroides caccae strain ATCC 43185 chromosome, complete genome	NZ_CP022412.2	4570803
Bacteroides caecimuris strain I48 chromosome, complete genome	NZ_CP015401.2	4839927
Bacteroides cellulosilyticus strain WH2, complete genome	NZ_CP012801.1	7084828
Bacteroides congonensis strain Marseille-P3132, whole genome shotgun sequencing project	NZ_FQXY00000000.1	6373337
Bacteroides coprocola DSM 17136, whole genome shotgun sequencing project	NZ_ABIY00000000.2	4295617
Bacteroides coprophilus DSM 18228 = JCM 13818 strain DSM 18228, whole genome shotgun sequencing project	NZ_ACBW00000000.1	3855443
Bacteroides coprosuis DSM 18011 chromosome, whole genome shotgun sequence	NZ_CM001167.1	2991798
Bacteroides cutis strain Marseille-P4118, whole genome shotgun sequencing project	NZ_OEST00000000.1	3903522
Bacteroides dorei CL03T12C01, complete genome	NZ_CP011531.1	5310365
Bacteroides dorei isolate HS1_L_1_B_010, complete genome	CP007619.1	5729085
Bacteroides dorei isolate HS1_L_3_B_079, complete genome	CP008741.1	5243219
Bacteroides dorei isolate HS2_L_2_B_045b, complete genome	CP009057.1	5444912
Bacteroides faecichinchillae JCM 17102, whole genome shotgun sequencing project	NZ_BAKK00000000.1	4782583
Bacteroides fluxus YIT 12057, whole genome shotgun sequencing project	NZ_AFBN00000000.1	4330083
Bacteroides fragilis NCTC 9343, complete genome	NC_003228	5205140
Bacteroides fragilis strain Q1F2 chromosome, complete genome	CP018937.1	5196111
Bacteroides graminisolvens DSM 19988 = JCM 15093 strain DSM 19988, whole genome shotgun sequencing project	NZ_ATZI00000000.1	3631399
Bacteroides helcogenes P 36-108, complete genome	NC_014933.1	3998906
Bacteroides heparinolyticus strain F0111 chromosome, complete genome	CP027234.1	3608975
Bacteroides ihuae strain Marseille-P2824, whole genome shotgun sequencing project	NZ_FNVX00000000.1	4063701
Bacteroides luti strain DSM 26991, whole genome shotgun sequencing project	NZ_FQTV00000000.1	4118623
Bacteroides mediterraneensis strain Marseille-P2644, whole genome shotgun sequencing project	NZ_FQRZ00000000.1	4074080
Bacteroides neonati strain MS4, whole genome shotgun sequencing project	NZ_CBVB000000000.1	5024689
Bacteroides nordii CL02T12C05, whole genome shotgun sequencing project	NZ_AGXS00000000.1	5707589
Bacteroides ovatus strain ATCC 8483, complete genome	CP012938.1	6472489
Bacteroides paurosaccharolyticus JCM 15092, whole genome shotgun sequencing project	NZ_BAJR00000000.1	3430348
Bacteroides plebeius DSM 17135, whole genome shotgun sequencing project	NZ_ABQC00000000.2	4421324
Bacteroides propionicifaciens DSM 19291 = JCM 14649 strain DSM 19291, whole genome shotgun sequencing project	NZ_AQWS00000000.1	2634691
Bacteroides pyogenes JCM 10003, whole genome shotgun sequencing project	NZ_BAIU00000000.1	3379354
Bacteroides salanitronis DSM 18170 plasmid pBACSA01, complete sequence	NC_015165.1	40303
Bacteroides salanitronis DSM 18170 plasmid pBACSA02, complete sequence	NC_015168.1	19280
Bacteroides salanitronis DSM 18170 plasmid pBACSA03, complete sequence	NC_015166.1	6277
Bacteroides salanitronis DSM 18170, complete genome	NC_015164.1	4242803
Bacteroides salyersiae WAL 10018 = DSM 18765 = JCM 12988 strain DSM 18765, whole genome shotgun sequencing project	NZ_AQHX00000000.1	5309980
Bacteroides sp. Marseille-P2653, whole genome shotgun sequencing project	NZ_FTLV00000000.1	5306073
Bacteroides stercoris ATCC 43183, whole genome shotgun sequencing project	NZ_ABFZ00000000.2	4009229
Bacteroides thetaiotaomicron VPI-5482 chromosome, complete genome	NC_004663.1	6260361
Bacteroides thetaiotaomicron VPI-5482 plasmid p5482, complete sequence	NC_004703.1	33038
Bacteroides timonensis isolate AP1, whole genome shotgun sequencing project	NZ_CBVI000000000.1	7017222
Bacteroides uniformis ATCC 8492, whole genome shotgun sequencing project	NZ_AAYH00000000.2	4717497
Bacteroides vulgatus ATCC 8482, complete genome	NC_009614	5163189
Bacteroides xylanisolvens XB1A draft genome	FP929033.1	5976145
Bacteroides xylanolyticus strain DSM 3808, whole genome shotgun sequencing project	NZ_PTJA00000000.1	5629247
Bacteroides zoogleoformans strain ATCC 33285 chromosome, complete genome	CP027231.1	3361794
Barnesiella intestinihominis YIT 11860, whole genome shotgun sequencing project	NZ_ADLE00000000.1	3433706
Barnesiella viscericola DSM 18177, complete genome	NZ_CP007034.1	3076856
Bifidobacterium adolescentis ATCC 15703 DNA, complete genome	NC_008618	2089645
Bifidobacterium animalis subsp. lactis AD011, complete genome	NC_011835	1933695
Bifidobacterium animalis subsp. lactis Bl-04, complete genome	NC_012814	1938709
Bifidobacterium animalis subsp. lactis DSM 10140, complete genome	NC_012815	1938483
Bifidobacterium bifidum PRL2010 chromosome, complete genome	NC_014638.1	2214656
Bifidobacterium longum DJO10A, complete genome	NC_010816	2375792
Bifidobacterium longum NCC2705 chromosome, complete genome	NC_004307	2256640
Blautia coccoides strain YL58 genome	NZ_CP022713.1	5128582
Blautia hansenii DSM 20583, whole genome shotgun sequencing project	NZ_ABYU00000000.2	3053221
Blautia hominis strain KB1, whole genome shotgun sequencing project	NZ_NQOF00000000.1	5878941
Blautia hydrogenotrophica DSM 10507, whole genome shotgun sequencing project	NZ_ACBZ00000000.1	3565428
Blautia marasmi strain Marseille-P2377, whole genome shotgun sequencing project	NZ_OIWX00000000.1	6170525
Blautia obeum ATCC 29174, whole genome shotgun sequencing project	NZ_AAVO00000000.2	3624708
Blautia obeum strain 2789STDY5608838, whole genome shotgun sequencing project	NZ_CYZA00000000.1	3727065
Blautia producta ATCC 27340 = DSM 2950 strain ATCC 27340, whole genome shotgun sequencing project	NZ_ARET00000000.1	6085111
Blautia schinkii DSM 10518, whole genome shotgun sequencing project	NZ_JNKJ00000000.1	6677681
Blautia sp. GD8, whole genome shotgun sequencing project	NZ_FAVI00000000.1	3714803
Butyricicoccus porcorum strain BB10, whole genome shotgun sequencing project	NZ_NHOC00000000.1	2896918
Butyricicoccus pullicaecorum 1.2, whole genome shotgun sequencing project	NZ_AQOB00000000.1	3299517
Butyricimonas synergistica DSM 23225, whole genome shotgun sequencing project	NZ_ARBK00000000.1	4770778
Campylobacter ureolyticus RIGS 9880, complete genome	NZ_CP012195.1	1641887
Candidatus Dorea massiliensis AP6, whole genome shotgun sequencing project	NZ_CXYY00000000.1	3531209
Citrobacter freundii strain B38 chromosome, complete genome	CP016762.1	5134500
Citrobacter koseri ATCC BAA-895, complete genome	NC_009792.1	4720462
Clostrididioides difficile 630 plasmid pCD630, complete replicon	NC_008226.2	7881
Clostridioides difficile 630, complete genome	NC_009089.1	4290252
Clostridium acetobutylicum ATCC 824 chromosome, complete genome	NC_003030.1	3940880
Clostridium acetobutylicum ATCC 824 plasmid pSOL1, complete sequence	NC_001988.2	192000
Clostridium acidisoli DSM 12555, whole genome shotgun sequencing project	NZ_FWXH00000000.1	3999957
Clostridium beijerinckii strain NCIMB 14988, complete genome	NZ_CP010086.2	6485394
Clostridium botulinum A str. Hall chromosome, complete genome	NC_009698.1	3760560
Clostridium butyricum strain CDC_51208, complete genome	NZ_CP013239.1	3809831
Clostridium butyricum strain KNU-L09 chromosome 1, complete sequence	NZ_CP013252.1	3824894
Clostridium butyricum strain KNU-L09 chromosome 2, complete sequence	NZ_CP013489.1	803000
Clostridium cavendishii DSM 21758, whole genome shotgun sequencing project	NZ_FQZB00000000.1	4982341
Clostridium colicanis DSM 13634, whole genome shotgun sequencing project	NZ_LTBB00000000.1	2619501
Clostridium collagenovorans DSM 3089, whole genome shotgun sequencing project	NZ_FQXP00000000.1	3476648
Clostridium difficile R20291 chromosome, complete genome	NC_013316	4191339
Clostridium estertheticum subsp. estertheticum strain DSM 8809 plasmid pDSM8809, complete sequence	NZ_CP015757.1	25039
Clostridium estertheticum subsp. estertheticum strain DSM 8809, complete genome	NZ_CP015756.1	4760574
Clostridium felsineum DSM 794, whole genome shotgun sequencing project	NZ_LZYT00000000.1	5178654
Clostridium grantii DSM 8605, whole genome shotgun sequencing project	NZ_FQXM00000000.1	4474196
Clostridium haemolyticum NCTC 9693 plasmid p1Ch9693, whole genome shotgun sequence	NZ_CM003349.1	177653
Clostridium intestinale URNW, whole genome shotgun sequencing project	NZ_APJA00000000.1	4665792
Clostridium novyi NT, complete genome	NC_008593.1	2547720
Clostridium pasteurianum BC1 plasmid pCLOPA01, complete sequence	NC_021183.1	53393
Clostridium pasteurianum BC1, complete genome	NC_021182.1	4990707
Clostridium pasteurianum strain GL11, whole genome shotgun sequencing project	NZ_MCGV00000000.1	4677181
Clostridium perfringens ATCC 13124, complete genome	NC_008261.1	3256683
Clostridium septicum strain P1044, whole genome shotgun sequencing project	NZ_FLTT00000000.1	3298970
Clostridium tetani E88 plasmid pE88, complete sequence	NC_004565.1	74082
Clostridium tetani E88, complete genome	NC_004557.1	2799251
Clostridium thermobutyricum DSM 4928, whole genome shotgun sequencing project	NZ_LTAY00000000.1	3397928
Clostridium tyrobutyricum strain KCTC 5387 chromosome, complete genome	NZ_CP014170.1	3071606
Clostridium tyrobutyricum strain KCTC 5387 plasmid pCTK01, complete sequence	NZ_CP014171.1	62831
Collinsella aerofaciens ATCC 25986, whole genome shotgun sequencing project	NZ_AAVN00000000.2	2439869
Collinsella ihuae strain GD8, whole genome shotgun sequencing project	NZ_FCOU00000000.1	2836446
Collinsella intestinalis DSM 13280, whole genome shotgun sequencing project	NZ_ABXH00000000.2	1804297
Collinsella phocaeensis strain Marseille-P3245, whole genome shotgun sequencing project	NZ_FQLR00000000.1	2105457
Collinsella provencensis strain Marseille-P3740, whole genome shotgun sequencing project	NZ_FZRI00000000.1	1736517
Collinsella sp. Marseille-P3296T strain Marseille-P3296, whole genome shotgun sequencing project	NZ_FTLD00000000.1	1875264
Collinsella stercoris DSM 13279, whole genome shotgun sequencing project	NZ_ABXJ00000000.1	2399821
Collinsella tanakaei YIT 12063, whole genome shotgun sequencing project	NZ_ADLS00000000.1	2482197
Collinsella vaginalis strain Marseille-P2666, whole genome shotgun sequencing project	NZ_FWYK00000000.1	2142511
Coprococcus catus GD/7 draft genome	FP929038.1	3522704
Coprococcus comes ATCC 27758, whole genome shotgun sequencing project	NZ_ABVR00000000.1	3238915
Coprococcus eutactus ATCC 27759, whole genome shotgun sequencing project	NZ_ABEY00000000.2	3102087
Cronobacter sakazakii ATCC BAA-894, complete genome	NC_009778	4368373
Dehalobacter restrictus DSM 9455, complete genome	NZ_CP007033.1	2943336
Dorea formicigenerans ATCC 27755, whole genome shotgun sequencing project	NZ_AAXA00000000.2	3186031
Dorea longicatena DSM 13814, whole genome shotgun sequencing project	NZ_AAXB00000000.2	2913833
Enterobacter aerogenes EA1509E complete genome	FO203355	5419609
Enterobacter aerogenes EA1509E plasmid pEA1509_A, complete sequence	FO203354	162202
Enterobacter aerogenes EA1509E plasmid pEA1509_B	FO203353	9294
Enterobacter aerogenes KCTC 2190, complete genome	CP002824	5280350
Enterobacter cloacae ECNIH2 plasmid pKEC-39c, complete sequence	CP008824	319976
Enterobacter cloacae EcWSU1 plasmid pEcWSU1_A, complete sequence	CP002887	63653
Enterobacter cloacae subsp. cloacae ATCC 13047, complete genome	CP001918	5314581
Enterobacter cloacae subsp. dissolvens SDM, complete genome	CP003678	4968248
Enterobacter sp. 638, complete genome	NC_009436	4518712
Enterococcus faecalis strain sorialis chromosome, complete genome	CP015883.1	2873100
Enterococcus faecalis V583 chromosome, complete genome	NC_004668	3218031
Escherichia coli 536, complete genome	CP000247	4938920
Escherichia coli BW2952, complete genome	NC_012759	4578159
Escherichia coli CFT073, complete genome	AE014075	5231428
Escherichia coli str. K-12 substr. MG1655, complete genome	U00096	4641652
Escherichia coli UTI89 plasmid pUTI89, complete sequence	CP000244	114230
Escherichia coli UTI89, complete genome	CP000243	5065741
Ethanoligenens harbinense YUAN-3, complete genome	NC_014828.1	3008576
Eubacterium aggregans strain SR12, whole genome shotgun sequencing project	NZ_FNRK00000000.1	2833471
Eubacterium barkeri strain VPI 5359, whole genome shotgun sequencing project	NZ_FNOU00000000.1	2954234
Eubacterium brachy ATCC 33089, whole genome shotgun sequencing project	NZ_AXUD00000000.1	1543725
Eubacterium coprostanoligenes strain ATCC 51222, whole genome shotgun sequencing project	NZ_FUWW00000000.1	1823434
Eubacterium cylindroides T2-87 draft genome	NC_021019.1	1966750
Eubacterium infirmum F0142, whole genome shotgun sequencing project	NZ_AGWI00000000.1	1900824
Eubacterium limosum strain ATCC 8486 chromosome, complete genome	NZ_CP019962.1	4422837
Eubacterium nodatum ATCC 33099, whole genome shotgun sequencing project	NZ_AZKM00000000.1	1829558
Eubacterium oxidoreducens strain DSM 3217, whole genome shotgun sequencing project	NZ_FMXR00000000.1	2910102
Eubacterium plexicaudatum ASF492, whole genome shotgun sequencing project	NZ_AQFT00000000.1	6104768
Eubacterium pyruvativorans strain i6, whole genome shotgun sequencing project	NZ_FNBF00000000.1	2158512
Eubacterium ramulus ATCC 29099, whole genome shotgun sequencing project	NZ_AWVJ00000000.1	3436736
Eubacterium ruminantium strain ATCC 17233, whole genome shotgun sequencing project	NZ_FUXA00000000.1	2840588
Eubacterium saphenum ATCC 49989, whole genome shotgun sequencing project	NZ_ACON00000000.1	1084501
Eubacterium sulci ATCC 35585, complete genome	NZ_CP012068.1	1739380
Eubacterium uniforme strain ATCC 35992, whole genome shotgun sequencing project	NZ_FUXZ00000000.1	2871123
Eubacterium ventriosum ATCC 27560, whole genome shotgun sequencing project	NZ_AAVL00000000.2	2869695
Eubacterium xylanophilum ATCC 35991, whole genome shotgun sequencing project	NZ_JAEB00000000.1	2574640
Faecalibacterium prausnitzii strain A2165 chromosome, complete genome	CP022479.1	3110044
Faecalibacterium prausnitzii strain Indica chromosome, complete genome	CP023819.1	2868932
Faecalicatena contorta strain 2789STDY5834876, whole genome shotgun sequencing project	NZ_CYZU00000000.1	5541435
Filimonas lacunae strain DSM 21054, whole genome shotgun sequencing project	NZ_FTOR00000000.1	7763508
Holdemanella biformis DSM 3989, whole genome shotgun sequencing project	NZ_ABYT00000000.1	2415920
Holdemania filiformis DSM 12042, whole genome shotgun sequencing project	NZ_ACCF00000000.1	3803745
Holdemania massiliensis AP2, whole genome shotgun sequencing project	NZ_CALK00000000.1	3757316
Homo sapiens chromosome 1, GRCh38 Primary Assembly	NC_000001	248956422
Homo sapiens chromosome 10, GRCh38 Primary Assembly	NC_000010	133797422
Homo sapiens chromosome 11, GRCh38 Primary Assembly	NC_000011	135086622
Homo sapiens chromosome 12, GRCh38 Primary Assembly	NC_000012	133275309
Homo sapiens chromosome 13, GRCh38 Primary Assembly	NC_000013	114364328
Homo sapiens chromosome 14, GRCh38 Primary Assembly	NC_000014	107043718
Homo sapiens chromosome 15, GRCh38 Primary Assembly	NC_000015	101991189
Homo sapiens chromosome 16, GRCh38 Primary Assembly	NC_000016	90338345
Homo sapiens chromosome 17, GRCh38 Primary Assembly	NC_000017	83257441
Homo sapiens chromosome 18, GRCh38 Primary Assembly	NC_000018	80373285
Homo sapiens chromosome 19, GRCh38 Primary Assembly	NC_000019	58617616
Homo sapiens chromosome 2, GRCh38 Primary Assembly	NC_000002	242193529
Homo sapiens chromosome 20, GRCh38 Primary Assembly	NC_000020	64444167
Homo sapiens chromosome 21, GRCh38 Primary Assembly	NC_000021	46709983
Homo sapiens chromosome 22, GRCh38 Primary Assembly	NC_000022	50818468
Homo sapiens chromosome 3, GRCh38 Primary Assembly	NC_000003	198295559
Homo sapiens chromosome 4, GRCh38 Primary Assembly	NC_000004	190214555
Homo sapiens chromosome 5, GRCh38 Primary Assembly	NC_000005	181538259
Homo sapiens chromosome 6, GRCh38 Primary Assembly	NC_000006	170805979
Homo sapiens chromosome 7, GRCh38 Primary Assembly	NC_000007	159345973
Homo sapiens chromosome 8, GRCh38 Primary Assembly	NC_000008	145138636
Homo sapiens chromosome 9, GRCh38 Primary Assembly	NC_000009	138394717
Homo sapiens chromosome X, GRCh38 Primary Assembly	NC_000023	156040895
Homo sapiens chromosome Y, GRCh38 Primary Assembly	NC_000024	57227415
Hungatella hathewayi DSM 13479, whole genome shotgun sequencing project	NZ_ACIO00000000.1	6626224
Hungatella hathewayi WAL-18680, whole genome shotgun sequencing project	NZ_ADLN00000000.1	5654180
Lachnoanaerobaculum saburreum DSM 3986, whole genome shotgun sequencing project	NZ_AEPW00000000.1	2970488
Lachnoanaerobaculum saburreum strain DNF00896, whole genome shotgun sequencing project	NZ_LSDA00000000.1	2912324
Lactobacillus acidophilus NCFM chromosome, complete genome	NC_006814	1993560
Lactobacillus casei BL23 complete genome, strain BL23	NC_010999	3079196
Lactobacillus reuteri JCM 1112 DNA, complete genome	NC_010609	2039414
Lactonifactor longoviformis DSM 17459, whole genome shotgun sequencing project	NZ_FQVI00000000.1	4838947
Lawsonia intracellularis PHE/MN1-00	NC_008011.1	1457619
Lawsonia intracellularis PHE/MN1-00 plasmid 1	NC_008012.1	27048
Lawsonia intracellularis PHE/MN1-00 plasmid 2	NC_008013.1	39794
Lawsonia intracellularis PHE/MN1-00 plasmid 3	NC_008014.1	194553
Lutispora thermophila DSM 19022, whole genome shotgun sequencing project	NZ_FQZS00000000.1	3581748
Muribaculum intestinale strain YL27 chromosome, complete genome	CP015402.2	3306457
Odoribacter laneus YIT 12061, whole genome shotgun sequencing project	NZ_ADMC00000000.1	3753461
Odoribacter splanchnicus DSM 20712, complete genome	NC_015160.1	4392288
Oscillibacter ruminantium GH1, whole genome shotgun sequencing project	NZ_BAGW00000000.1	3078564
Oscillibacter valericigenes Sjm18-20 DNA, complete genome	NC_016048.1	4410036
Oscillibacter valericigenes Sjm18-20 plasmid pOBV01 DNA, complete sequence	NC_016046.1	60586
Pantoea agglomerans strain C410P1, complete genome	CP016889.1	4182028
Papillibacter cinnamivorans DSM 12816, whole genome shotgun sequencing project	NZ_FWXW00000000.1	2888580
Parabacteroides sp. CT06 chromosome, complete genome	CP022754.1	5372666
Parasutterella excrementihominis YIT 11859 genomic scaffold Scfld16, whole genome shotgun sequence	NZ_GL883687.1	176639
Peptococcus niger strain DSM 20475, whole genome shotgun sequencing project	NZ_FNAF00000000.1	1965692
Peptostreptococcus anaerobius VPI 4330 = DSM 2949, whole genome shotgun sequencing project	NZ_ARMA00000000.1	2106123
Peptostreptococcus russellii strain Calf135, whole genome shotgun sequencing project	NZ_FODF00000000.1	2126225
Peptostreptococcus stomatis DSM 17678, whole genome shotgun sequencing project	NZ_ADGQ00000000.1	1988044
Phascolarctobacterium succinatutens YIT 12067, whole genome shotgun sequencing project	NZ_AEVN00000000.1	2121557
Porphyromonas gingivalis ATCC 33277, complete genome	NC_010729	2354886
Prevotella melaninogenica ATCC 25845 chromosome I, complete sequence	CP002122.1	1796408
Prevotella melaninogenica ATCC 25845 chromosome II, complete sequence	CP002123.1	1371874
Prevotella melaninogenica strain FDAARGOS_306 chromosome 1, complete sequence	CP022040.2	1796407
Prevotella melaninogenica strain FDAARGOS_306 chromosome 2, complete sequence	CP022041.2	1371823
Proteus mirabilis strain HI4320, complete genome	NC_010554.1	4063606
Proteus vulgaris strain ATCC 49132 scaffold1, whole genome shotgun sequence	NZ_KN150745.1	3695042
Pseudomonas aeruginosa PAO1 chromosome, complete genome	NC_002516.2	6264404
Rikenella microfusus DSM 15922, whole genome shotgun sequencing project	NZ_ATXW00000000.1	2879976
Robinsoniella peoriensis strain WT, whole genome shotgun sequencing project	NZ_JTGN00000000.1	7391415
Roseburia faecis strain 2789STDY5608863, whole genome shotgun sequencing project	NZ_CYXV00000000.1	3564141
Roseburia hominis A2-183, complete genome	CP003040.1	3592125
Roseburia intestinalis L1-82, whole genome shotgun sequencing project	NZ_ABYJ00000000.2	4380675
Roseburia inulinivorans DSM 16841, whole genome shotgun sequencing project	NZ_ACFY00000000.1	4048462
Ruminococcus bicirculans chromosome I, complete genome	HF545616.1	2240877
Ruminococcus bicirculans chromosome II, complete genome	HF545617.1	727623
Salmonella enterica subsp. enterica serovar Typhi str. CT18 plasmid pHCM1, complete sequence	NC_003384.1	218160
Salmonella enterica subsp. enterica serovar Typhi str. CT18 plasmid pHCM2, complete sequence	NC_003385.1	106516
Salmonella enterica subsp. enterica serovar Typhi str. CT18, complete genome	NC_003198.1	4809037
Salmonella enterica subsp. enterica serovar Typhi Ty2, complete genome	NC_004631	4791961
Salmonella enterica subsp. enterica serovar Typhimurium str. LT2 plasmid pSLT, complete sequence	NC_003277.2	93933
Salmonella enterica subsp. enterica serovar Typhimurium str. LT2, complete genome	NC_003197.2	4857450
Salmonella typhi plasmid R27, complete sequence	NC_002305	180461
Serratia marcescens FGI94, complete genome	CP003942.1	4858216
Serratia marcescens strain AR_0027 chromosome, complete genome	CP026702.1	5472946
Serratia marcescens strain AR_0091 chromosome, complete genome	CP027533.1	5309542
Sporobacter termitidis DSM 10068, whole genome shotgun sequencing project	NZ_FQXV00000000.1	4196614
Staphylococcus aureus subsp. aureus NCTC 8325 chromosome, complete genome	NC_007795.1	2821361
Streptococcus pneumoniae R6, complete genome	AE007317.1	2038615
Streptococcus pneumoniae strain D141 genome	CP016633.2	2069285
Subdoligranulum sp. 4_3_54A2FAA genomic scaffold supercont1.1, whole genome shotgun sequence	NZ_JH414698.1	1096723
Subdoligranulum variabile DSM 15176 genomic scaffold Scfld0, whole genome shotgun sequence	NZ_GG704769.1	2385595
Sutterella parvirubra YIT 11816, whole genome shotgun sequencing project	NZ_AFBQ00000000.1	2368415
Sutterella wadsworthensis 2_1_59BFAA, whole genome shotgun sequencing project	NZ_ADMG00000000.1	2665453
Sutterella wadsworthensis HGA0223, whole genome shotgun sequencing project	NZ_ATCF00000000.1	2949098
Thermovirga lienii DSM 17291 plasmid pTLIE01, complete sequence	NC_016149.1	31872
Thermovirga lienii DSM 17291, complete genome	NC_016148.1	1967774
Turicibacter sanguinis PC909, whole genome shotgun sequencing project	NZ_ADMN00000000.1	2953411
Turicibacter sanguinis strain 2789STDY5834851, whole genome shotgun sequencing project	NZ_CYZQ00000000.1	2611477
Weeksella massiliensis, whole genome shotgun sequencing project	NZ_CCMH00000000.1	2562781
Weeksella virosa DSM 16922, complete genome	NC_015144.1	2272954

## Sheet: fiu assay designs
Solution Number	Keystone Accession	Forward Primer	Forward Primer 3 Prime	Reverse Primer	Reverse Primer 3 Prime	RT Primer	RT Primer 3 Prime	Probe	Probe 3 Prime	Excess Primer	Mutant Probe	Mutant Probe 3 Prime	Total Coverage	Unique Coverage	New Coverage	Cumulative Coverage	Crosshyb Penalty	Total Score
1	NC_013850	AACGTAGCGCAGGATGGATCTTCCG	3198704	GACAGATCGCTGGTGGCCTGATA	3198749			{FAM}CGTCCACAGCGTAAAGGCATGTT{BHQ-1}	3198723	Forward			100	100	100	100	0	99.8878
2	NZ_CP006923	TATGCGCGGCGTGGATACCTCTA	3087991	CCACCTGCTGGGTATTGAAGGTA	3088041			{FAM}ATGTCGCGAATGCCGTCCACAT{BHQ-1}	3088001	Forward			100	100	100	100	0	99.7804
3	NZ_CP006923	GGCTATCGGGTCAACAGAAACCTCGA	3089774	CGATAGCCGCTCTTGTTGATGGA	3089821			{FAM}CCACGTAATCGGTATCAAACAGGT{BHQ-1}	3089795	Forward			100	100	100	100	0	99.336
4	NZ_CP006923	AATTTCTATGGCACCGACTCCGA	3088514	GCACGGTGGTATTCTCCGTCAGA	3088563			{FAM}TTCGAAGCGCAGGGTACCGCT{BHQ-1}	3088537	Forward			100	100	100	100	0	99.2857
5	NZ_CP006923	CGGCGTGGATACCTCTAACAGCA	3087997	ATTGAAGGTATCGCGCGTCACGC	3088028			{FAM}ATGTCGCGAATGCCGTCCACAT{BHQ-1}	3088001	Forward			100	100	100	100	0	99.7347
6	rcNZ_CP014696.2	TATCAGGCCACCAGCGATCTGTCCGT	4514018	CAATAGCCCTCGGTGTGATCCGG	4514080			{FAM}AGGCTTCCTACATAGCGCACG{BHQ-1}	4514028	Forward			100	100	100	100	0	97.7328
7	rcNZ_CP014696.2	TGCGCTATGTAGGAAGCCTGCGCC	4514053	ATAGCCCAGTTTGGCGTCGGCGA	4514105			{FAM}AATAGCCCTCGGTGTGATCCGG{BHQ-1}	4514080	Forward			100	100	100	100	0	99.1931

## Sheet: fiu designs coverage
Coverage
Solution Number	Accession	Forward Primer	FP Pos	FP Tm	FP %Bound	Reverse Primer	RP Pos	RP Tm	RP %Bound	Probe	Probe Pos	Probe Tm	Probe %Bound	RT Primer	RT Pos	RT Tm	RT %Bound
1	NZ_CP011985	AACGTAGCGCAGGATGGATCTTCCG	3043230	65.4	0.9255	GACAGATCGCTGGTGGCCTGATA	3043299	67.1	0.9836	CGTCCACAGCGTAAAGGCATGTT	3043273	71.8	0.9995
1	NZ_CP006918	AACGTAGCGCAGGATGGATCTTCCG	3133668	65.4	0.9255	GACAGATCGCTGGTGGCCTGATA	3133737	67.1	0.9836	CGTCCACAGCGTAAAGGCATGTT	3133711	71.8	0.9995
1	rcNZ_CP007727.1	AACGTAGCGCAGGATGGATCTTCCG	3194474	65.4	0.9255	GACAGATCGCTGGTGGCCTGATA	3194543	67.1	0.9836	CGTCCACAGCGTAAAGGCATGTT	3194517	71.8	0.9995
1	rcNC_009648.1	AACGTAGCGCAGGATGGATCTTCCG	3913841	65.4	0.9255	GACAGATCGCTGGTGGCCTGATA	3913910	67.1	0.9836	CGTCCACAGCGTAAAGGCATGTT	3913884	71.8	0.9995
1	rcNZ_CP008929.1	AACGTAGCGCAGGATGGATCTTCCG	1402004	65.4	0.9255	GACAGATCGCTGGTGGCCTGATA	1402073	67.1	0.9836	CGTCCACAGCGTAAAGGCATGTT	1402047	71.8	0.9995
1	NZ_CP011980	AACGTAGCGCAGGATGGATCTTCCG	3029277	65.4	0.9255	GACAGATCGCTGGTGGCCTGATA	3029346	67.1	0.9836	CGTCCACAGCGTAAAGGCATGTT	3029320	71.8	0.9995
1	rcNZ_CP009114.1	AACGTAGCGCAGGATGGATCTTCCG	4864929	65.4	0.9255	GACAGATCGCTGGTGGCCTGATA	4864998	67.1	0.9836	CGTCCACAGCGTAAAGGCATGTT	4864972	71.8	0.9995
1	NZ_CP009208	AACGTAGCGCAGGATGGATCTTCCG	1213240	65.4	0.9255	GACAGATCGCTGGTGGCCTGATA	1213309	67.1	0.9836	CGTCCACAGCGTAAAGGCATGTT	1213283	71.8	0.9995
1	rcNZ_CP008827.1	AACGTAGCGCAGGATGGATCTTCCG	3193267	65.4	0.9255	GACAGATCGCTGGTGGCCTGATA	3193336	67.1	0.9836	CGTCCACAGCGTAAAGGCATGTT	3193310	71.8	0.9995
1	rcNC_016845.1	AACGTAGCGCAGGATGGATCTTCCG	3136774	65.4	0.9255	GACAGATCGCTGGTGGCCTGATA	3136843	67.1	0.9836	CGTCCACAGCGTAAAGGCATGTT	3136817	71.8	0.9995
1	NZ_CP003999	AACGTAGCGCAGGATGGATCTTCCG	3072942	65.4	0.9255	GACAGATCGCTGGTGGCCTGATA	3073011	67.1	0.9836	CGTCCACAGCGTAAAGGCATGTT	3072985	71.8	0.9995
1	rcNZ_CP017284.1	AACGTAGCGCAGGATGGATCTTCCG	3307219	73.5	0.9999	GACAGATCGCTGGTGGCCTGATA	3307288	62	0.4922	CGTCCACAGCGTAAAGGCATGTT	3307262	71.8	0.9995
1	NZ_CP011989	AACGTAGCGCAGGATGGATCTTCCG	3050811	65.4	0.9255	GACAGATCGCTGGTGGCCTGATA	3050880	67.1	0.9836	CGTCCACAGCGTAAAGGCATGTT	3050854	71.8	0.9995
1	rcNC_012731.1	AACGTAGCGCAGGATGGATCTTCCG	3053621	65.4	0.9255	GACAGATCGCTGGTGGCCTGATA	3053690	67.1	0.9836	CGTCCACAGCGTAAAGGCATGTT	3053664	71.8	0.9995
1	NZ_CP011313	AACGTAGCGCAGGATGGATCTTCCG	3095212	65.4	0.9255	GACAGATCGCTGGTGGCCTGATA	3095281	67.1	0.9836	CGTCCACAGCGTAAAGGCATGTT	3095255	71.8	0.9995
1	NZ_CP006923	AACGTAGCGCAGGATGGATCTTCCG	3089550	65.4	0.9255	GACAGATCGCTGGTGGCCTGATA	3089619	67.1	0.9836	CGTCCACAGCGTAAAGGCATGTT	3089593	71.8	0.9995
1	NZ_CP010523	AACGTAGCGCAGGATGGATCTTCCG	3220663	62.2	0.5443	GACAGATCGCTGGTGGCCTGATA	3220732	62	0.4922	CGTCCACAGCGTAAAGGCATGTT	3220706	71.8	0.9995
1	NC_011283	AACGTAGCGCAGGATGGATCTTCCG	3247596	73.5	0.9999	GACAGATCGCTGGTGGCCTGATA	3247665	62	0.4922	CGTCCACAGCGTAAAGGCATGTT	3247639	71.8	0.9995
1	NC_018522	AACGTAGCGCAGGATGGATCTTCCG	3107302	65.4	0.9255	GACAGATCGCTGGTGGCCTGATA	3107371	67.1	0.9836	CGTCCACAGCGTAAAGGCATGTT	3107345	71.8	0.9995
1	NZ_CP023478	AACGTAGCGCAGGATGGATCTTCCG	2968178	65	0.8619	GACAGATCGCTGGTGGCCTGATA	2968247	67.1	0.9836	CGTCCACAGCGTAAAGGCATGTT	2968221	71.8	0.9995
1	NZ_CP027064	AACGTAGCGCAGGATGGATCTTCCG	3239811	62.2	0.5443	GACAGATCGCTGGTGGCCTGATA	3239880	62	0.4922	CGTCCACAGCGTAAAGGCATGTT	3239854	71.8	0.9995
1	NZ_CP011976	AACGTAGCGCAGGATGGATCTTCCG	3103928	65.4	0.9255	GACAGATCGCTGGTGGCCTGATA	3103997	67.1	0.9836	CGTCCACAGCGTAAAGGCATGTT	3103971	71.8	0.9995
1	rcNZ_CP006798.1	AACGTAGCGCAGGATGGATCTTCCG	5022237	65.4	0.9255	GACAGATCGCTGGTGGCCTGATA	5022306	67.1	0.9836	CGTCCACAGCGTAAAGGCATGTT	5022280	71.8	0.9995
1	NC_013850	AACGTAGCGCAGGATGGATCTTCCG	3198679	73.5	0.9999	GACAGATCGCTGGTGGCCTGATA	3198748	67.1	0.9836	CGTCCACAGCGTAAAGGCATGTT	3198722	71.8	0.9995
1	rcNZ_CP014154.1	AACGTAGCGCAGGATGGATCTTCCG	3952243	65	0.8619	GACAGATCGCTGGTGGCCTGATA	3952312	61.3	0.3708	CGTCCACAGCGTAAAGGCATGTT	3952286	71.8	0.9995
1	rcNZ_CP014696.2	AACGTAGCGCAGGATGGATCTTCCG	4513923	65	0.8619	GACAGATCGCTGGTGGCCTGATA	4513992	67.1	0.9836	CGTCCACAGCGTAAAGGCATGTT	4513966	71.8	0.9995
1	rcNZ_CP006659.2	AACGTAGCGCAGGATGGATCTTCCG	3196888	65.4	0.9255	GACAGATCGCTGGTGGCCTGATA	3196957	67.1	0.9836	CGTCCACAGCGTAAAGGCATGTT	3196931	71.8	0.9995
1	NZ_CP028555	AACGTAGCGCAGGATGGATCTTCCG	3131287	73.5	0.9999	GACAGATCGCTGGTGGCCTGATA	3131356	62	0.4922	CGTCCACAGCGTAAAGGCATGTT	3131330	71.8	0.9995
1	rcNZ_CP009876.1	AACGTAGCGCAGGATGGATCTTCCG	3056235	65.4	0.9255	GACAGATCGCTGGTGGCCTGATA	3056304	67.1	0.9836	CGTCCACAGCGTAAAGGCATGTT	3056278	71.8	0.9995
1	NZ_CP029437	AACGTAGCGCAGGATGGATCTTCCG	374760	65	0.8619	GACAGATCGCTGGTGGCCTGATA	374829	62	0.4922	CGTCCACAGCGTAAAGGCATGTT	374803	71.8	0.9995
1	NZ_CP009274	AACGTAGCGCAGGATGGATCTTCCG	3236286	73.5	0.9999	GACAGATCGCTGGTGGCCTGATA	3236355	67.1	0.9836	CGTCCACAGCGTAAAGGCATGTT	3236329	71.8	0.9995
Exclusions
Solution Number	Accession	Forward Primer	Forward Primer Position	Forward Primer Percentage	Reverse Primer	Reverse Primer Position	Reverse Primer Percentage	Penalty
1	NC_000003	GACAGATCGCTGGTGGCCTGATA	31488614	0.0056	GACAGATCGCTGGTGGCCTGATA	31488834	0.0073	8.18e-05
1	NC_000022	AACGTAGCGCAGGATGGATCTTCCG	16592053	0.064	AACGTAGCGCAGGATGGATCTTCCG	16592278	0.0001	1.28e-05
1	NC_000001	GACAGATCGCTGGTGGCCTGATA	5871281	0.0007	GACAGATCGCTGGTGGCCTGATA	5871654	0.0019	2.66e-06
1	NC_002516.2	AACGTAGCGCAGGATGGATCTTCCG	1659986	0.0001	GACAGATCGCTGGTGGCCTGATA	1660081	0.0069	1.38e-06
1	NC_000003	GACAGATCGCTGGTGGCCTGATA	128467479	0.0012	GACAGATCGCTGGTGGCCTGATA	128468140	0.0005	1.2e-06
List of accessions that are NOT covered
Solution Number	Accession	Definition
Coverage
Solution Number	Accession	Forward Primer	FP Pos	FP Tm	FP %Bound	Reverse Primer	RP Pos	RP Tm	RP %Bound	Probe	Probe Pos	Probe Tm	Probe %Bound	RT Primer	RT Pos	RT Tm	RT %Bound
2	rcNZ_CP008929.1	TATGCGCGGCGTGGATACCTCTA	1400422	70.6	0.9987	CCACCTGCTGGGTATTGAAGGTA	1400494	68.2	0.9919	ATGTCGCGAATGCCGTCCACAT	1400454	73.2	0.9998
2	NZ_CP029437	TATGCGCGGCGTGGATACCTCTA	373178	67.4	0.9793	CCACCTGCTGGGTATTGAAGGTA	373250	68.2	0.9919	ATGTCGCGAATGCCGTCCACAT	373210	69.3	0.9943
2	rcNC_009648.1	TATGCGCGGCGTGGATACCTCTA	3912259	70.6	0.9987	CCACCTGCTGGGTATTGAAGGTA	3912331	68.2	0.9919	ATGTCGCGAATGCCGTCCACAT	3912291	73.2	0.9998
2	rcNZ_CP007727.1	TATGCGCGGCGTGGATACCTCTA	3192892	70.6	0.9987	CCACCTGCTGGGTATTGAAGGTA	3192964	68.2	0.9919	ATGTCGCGAATGCCGTCCACAT	3192924	73.2	0.9998
2	NC_011283	TATGCGCGGCGTGGATACCTCTA	3246014	70.9	0.9988	CCACCTGCTGGGTATTGAAGGTA	3246086	63.6	0.7564	ATGTCGCGAATGCCGTCCACAT	3246046	69	0.9897
2	NZ_CP006923	TATGCGCGGCGTGGATACCTCTA	3087968	70.6	0.9987	CCACCTGCTGGGTATTGAAGGTA	3088040	68.2	0.9919	ATGTCGCGAATGCCGTCCACAT	3088000	73.2	0.9998
2	rcNZ_CP006659.2	TATGCGCGGCGTGGATACCTCTA	3195306	70.6	0.9987	CCACCTGCTGGGTATTGAAGGTA	3195378	68.2	0.9919	ATGTCGCGAATGCCGTCCACAT	3195338	73.2	0.9998
2	NZ_CP009208	TATGCGCGGCGTGGATACCTCTA	1211658	70.6	0.9987	CCACCTGCTGGGTATTGAAGGTA	1211730	68.2	0.9919	ATGTCGCGAATGCCGTCCACAT	1211690	73.2	0.9998
2	NZ_CP010523	TATGCGCGGCGTGGATACCTCTA	3219081	70.9	0.9988	CCACCTGCTGGGTATTGAAGGTA	3219153	68.2	0.9919	ATGTCGCGAATGCCGTCCACAT	3219113	69	0.9897
2	rcNZ_CP008827.1	TATGCGCGGCGTGGATACCTCTA	3191685	70.6	0.9987	CCACCTGCTGGGTATTGAAGGTA	3191757	68.2	0.9919	ATGTCGCGAATGCCGTCCACAT	3191717	73.2	0.9998
2	NC_013850	TATGCGCGGCGTGGATACCTCTA	3197097	70.9	0.9988	CCACCTGCTGGGTATTGAAGGTA	3197169	65.2	0.8984	ATGTCGCGAATGCCGTCCACAT	3197129	69	0.9897
2	NZ_CP011976	TATGCGCGGCGTGGATACCTCTA	3102346	70.6	0.9987	CCACCTGCTGGGTATTGAAGGTA	3102418	68.2	0.9919	ATGTCGCGAATGCCGTCCACAT	3102378	73.2	0.9998
2	NZ_CP011985	TATGCGCGGCGTGGATACCTCTA	3041648	70.6	0.9987	CCACCTGCTGGGTATTGAAGGTA	3041720	68.2	0.9919	ATGTCGCGAATGCCGTCCACAT	3041680	73.2	0.9998
2	NZ_CP027064	TATGCGCGGCGTGGATACCTCTA	3238229	70.9	0.9988	CCACCTGCTGGGTATTGAAGGTA	3238301	68.2	0.9919	ATGTCGCGAATGCCGTCCACAT	3238261	69	0.9897
2	NZ_CP011980	TATGCGCGGCGTGGATACCTCTA	3027695	70.6	0.9987	CCACCTGCTGGGTATTGAAGGTA	3027767	68.2	0.9919	ATGTCGCGAATGCCGTCCACAT	3027727	73.2	0.9998
2	rcNZ_CP009876.1	TATGCGCGGCGTGGATACCTCTA	3054653	70.6	0.9987	CCACCTGCTGGGTATTGAAGGTA	3054725	68.2	0.9919	ATGTCGCGAATGCCGTCCACAT	3054685	73.2	0.9998
2	NZ_CP011313	TATGCGCGGCGTGGATACCTCTA	3093630	70.6	0.9987	CCACCTGCTGGGTATTGAAGGTA	3093702	68.2	0.9919	ATGTCGCGAATGCCGTCCACAT	3093662	73.2	0.9998
2	rcNC_012731.1	TATGCGCGGCGTGGATACCTCTA	3052039	70.6	0.9987	CCACCTGCTGGGTATTGAAGGTA	3052111	68.2	0.9919	ATGTCGCGAATGCCGTCCACAT	3052071	73.2	0.9998
2	NZ_CP011989	TATGCGCGGCGTGGATACCTCTA	3049229	70.6	0.9987	CCACCTGCTGGGTATTGAAGGTA	3049301	68.2	0.9919	ATGTCGCGAATGCCGTCCACAT	3049261	73.2	0.9998
2	NZ_CP028555	TATGCGCGGCGTGGATACCTCTA	3129705	70.9	0.9988	CCACCTGCTGGGTATTGAAGGTA	3129777	68.2	0.9919	ATGTCGCGAATGCCGTCCACAT	3129737	69	0.9897
2	rcNZ_CP014154.1	TATGCGCGGCGTGGATACCTCTA	3950661	67.4	0.9793	CCACCTGCTGGGTATTGAAGGTA	3950733	68.2	0.9919	ATGTCGCGAATGCCGTCCACAT	3950693	61.1	0.3963
2	rcNC_016845.1	TATGCGCGGCGTGGATACCTCTA	3135192	70.6	0.9987	CCACCTGCTGGGTATTGAAGGTA	3135264	68.2	0.9919	ATGTCGCGAATGCCGTCCACAT	3135224	73.2	0.9998
2	rcNZ_CP009114.1	TATGCGCGGCGTGGATACCTCTA	4863347	70.6	0.9987	CCACCTGCTGGGTATTGAAGGTA	4863419	68.2	0.9919	ATGTCGCGAATGCCGTCCACAT	4863379	73.2	0.9998
2	NZ_CP009274	TATGCGCGGCGTGGATACCTCTA	3234704	70.9	0.9988	CCACCTGCTGGGTATTGAAGGTA	3234776	65.2	0.8984	ATGTCGCGAATGCCGTCCACAT	3234736	69	0.9897
2	NC_018522	TATGCGCGGCGTGGATACCTCTA	3105720	70.6	0.9987	CCACCTGCTGGGTATTGAAGGTA	3105792	68.2	0.9919	ATGTCGCGAATGCCGTCCACAT	3105752	73.2	0.9998
2	NZ_CP006918	TATGCGCGGCGTGGATACCTCTA	3132086	70.6	0.9987	CCACCTGCTGGGTATTGAAGGTA	3132158	68.2	0.9919	ATGTCGCGAATGCCGTCCACAT	3132118	73.2	0.9998
2	rcNZ_CP014696.2	TATGCGCGGCGTGGATACCTCTA	4512341	67.4	0.9793	CCACCTGCTGGGTATTGAAGGTA	4512413	68.2	0.9919	ATGTCGCGAATGCCGTCCACAT	4512373	61.1	0.3963
2	rcNZ_CP017284.1	TATGCGCGGCGTGGATACCTCTA	3305637	70.9	0.9988	CCACCTGCTGGGTATTGAAGGTA	3305709	68.2	0.9919	ATGTCGCGAATGCCGTCCACAT	3305669	69	0.9897
2	NZ_CP023478	TATGCGCGGCGTGGATACCTCTA	2966596	67.4	0.9793	CCACCTGCTGGGTATTGAAGGTA	2966668	68.2	0.9919	ATGTCGCGAATGCCGTCCACAT	2966628	61.1	0.3963
2	NZ_CP003999	TATGCGCGGCGTGGATACCTCTA	3071360	70.6	0.9987	CCACCTGCTGGGTATTGAAGGTA	3071432	68.2	0.9919	ATGTCGCGAATGCCGTCCACAT	3071392	73.2	0.9998
2	rcNZ_CP006798.1	TATGCGCGGCGTGGATACCTCTA	5020655	70.6	0.9987	CCACCTGCTGGGTATTGAAGGTA	5020727	68.2	0.9919	ATGTCGCGAATGCCGTCCACAT	5020687	73.2	0.9998
Exclusions
Solution Number	Accession	Forward Primer	Forward Primer Position	Forward Primer Percentage	Reverse Primer	Reverse Primer Position	Reverse Primer Percentage	Penalty
2	AE014075	CCACCTGCTGGGTATTGAAGGTA	863575	0.0139	TATGCGCGGCGTGGATACCTCTA	863647	0.001	2.78e-05
2	CP000247	CCACCTGCTGGGTATTGAAGGTA	856832	0.0139	TATGCGCGGCGTGGATACCTCTA	856904	0.001	2.78e-05
2	CP000243	CCACCTGCTGGGTATTGAAGGTA	803897	0.0139	TATGCGCGGCGTGGATACCTCTA	803969	0.001	2.78e-05
2	NC_000013	TATGCGCGGCGTGGATACCTCTA	8032787	0.0105	TATGCGCGGCGTGGATACCTCTA	8033777	0.0002	4.2e-06
2	NC_000015	TATGCGCGGCGTGGATACCTCTA	8032787	0.0105	TATGCGCGGCGTGGATACCTCTA	8033777	0.0002	4.2e-06
2	NC_000022	TATGCGCGGCGTGGATACCTCTA	8032787	0.0105	TATGCGCGGCGTGGATACCTCTA	8033777	0.0002	4.2e-06
2	NC_000014	TATGCGCGGCGTGGATACCTCTA	8032787	0.0105	TATGCGCGGCGTGGATACCTCTA	8033777	0.0002	4.2e-06
2	NC_000009	TATGCGCGGCGTGGATACCTCTA	53509625	0.0105	TATGCGCGGCGTGGATACCTCTA	53510615	0.0002	4.2e-06
2	NC_000016	TATGCGCGGCGTGGATACCTCTA	45991068	0.0105	TATGCGCGGCGTGGATACCTCTA	45992058	0.0002	4.2e-06
2	NC_000001	TATGCGCGGCGTGGATACCTCTA	132851966	0.0105	TATGCGCGGCGTGGATACCTCTA	132852956	0.0002	4.2e-06
2	NC_000024	TATGCGCGGCGTGGATACCTCTA	33953629	0.0105	TATGCGCGGCGTGGATACCTCTA	33954619	0.0002	4.2e-06
List of accessions that are NOT covered
Solution Number	Accession	Definition
Coverage
Solution Number	Accession	Forward Primer	FP Pos	FP Tm	FP %Bound	Reverse Primer	RP Pos	RP Tm	RP %Bound	Probe	Probe Pos	Probe Tm	Probe %Bound	RT Primer	RT Pos	RT Tm	RT %Bound
3	NZ_CP011976	GGCTATCGGGTCAACAGAAACCTCGA	3104126	71.5	0.9997	CGATAGCCGCTCTTGTTGATGGA	3104198	67.3	0.9844	CCACGTAATCGGTATCAAACAGGT	3104172	68.6	0.9949
3	NZ_CP009274	GGCTATCGGGTCAACAGAAACCTCGA	3236484	69.2	0.9973	CGATAGCCGCTCTTGTTGATGGA	3236556	67.3	0.9844	CCACGTAATCGGTATCAAACAGGT	3236530	68.6	0.9949
3	rcNZ_CP009876.1	GGCTATCGGGTCAACAGAAACCTCGA	3056433	69.2	0.9973	CGATAGCCGCTCTTGTTGATGGA	3056505	67.3	0.9844	CCACGTAATCGGTATCAAACAGGT	3056479	68.6	0.9949
3	NZ_CP028555	GGCTATCGGGTCAACAGAAACCTCGA	3131485	69.2	0.9973	CGATAGCCGCTCTTGTTGATGGA	3131557	67.3	0.9844	CCACGTAATCGGTATCAAACAGGT	3131531	68.6	0.9949
3	NZ_CP010523	GGCTATCGGGTCAACAGAAACCTCGA	3220861	69.2	0.9973	CGATAGCCGCTCTTGTTGATGGA	3220933	67.3	0.9844	CCACGTAATCGGTATCAAACAGGT	3220907	68.6	0.9949
3	NZ_CP029437	GGCTATCGGGTCAACAGAAACCTCGA	374958	69.2	0.9973	CGATAGCCGCTCTTGTTGATGGA	375030	68.2	0.9914	CCACGTAATCGGTATCAAACAGGT	375004	68.6	0.9949
3	rcNC_012731.1	GGCTATCGGGTCAACAGAAACCTCGA	3053819	69.2	0.9973	CGATAGCCGCTCTTGTTGATGGA	3053891	67.3	0.9844	CCACGTAATCGGTATCAAACAGGT	3053865	68.6	0.9949
3	NC_013850	GGCTATCGGGTCAACAGAAACCTCGA	3198877	69.2	0.9973	CGATAGCCGCTCTTGTTGATGGA	3198949	67.3	0.9844	CCACGTAATCGGTATCAAACAGGT	3198923	68.6	0.9949
3	NZ_CP006923	GGCTATCGGGTCAACAGAAACCTCGA	3089748	71.5	0.9997	CGATAGCCGCTCTTGTTGATGGA	3089820	67.3	0.9844	CCACGTAATCGGTATCAAACAGGT	3089794	68.6	0.9949
3	rcNZ_CP006798.1	GGCTATCGGGTCAACAGAAACCTCGA	5022435	69.2	0.9973	CGATAGCCGCTCTTGTTGATGGA	5022507	67.3	0.9844	CCACGTAATCGGTATCAAACAGGT	5022481	68.6	0.9949
3	NZ_CP027064	GGCTATCGGGTCAACAGAAACCTCGA	3240009	69.2	0.9973	CGATAGCCGCTCTTGTTGATGGA	3240081	67.3	0.9844	CCACGTAATCGGTATCAAACAGGT	3240055	68.6	0.9949
3	NC_011283	GGCTATCGGGTCAACAGAAACCTCGA	3247794	69.2	0.9973	CGATAGCCGCTCTTGTTGATGGA	3247866	67.3	0.9844	CCACGTAATCGGTATCAAACAGGT	3247840	68.6	0.9949
3	rcNZ_CP014696.2	GGCTATCGGGTCAACAGAAACCTCGA	4514121	63.7	0.7691	CGATAGCCGCTCTTGTTGATGGA	4514193	68.2	0.9914	CCACGTAATCGGTATCAAACAGGT	4514167	64	0.8187
3	rcNZ_CP007727.1	GGCTATCGGGTCAACAGAAACCTCGA	3194672	71.5	0.9997	CGATAGCCGCTCTTGTTGATGGA	3194744	67.3	0.9844	CCACGTAATCGGTATCAAACAGGT	3194718	68.6	0.9949
3	rcNZ_CP017284.1	GGCTATCGGGTCAACAGAAACCTCGA	3307417	69.2	0.9973	CGATAGCCGCTCTTGTTGATGGA	3307489	67.3	0.9844	CCACGTAATCGGTATCAAACAGGT	3307463	68.6	0.9949
3	NZ_CP011985	GGCTATCGGGTCAACAGAAACCTCGA	3043428	71.5	0.9997	CGATAGCCGCTCTTGTTGATGGA	3043500	67.3	0.9844	CCACGTAATCGGTATCAAACAGGT	3043474	68.6	0.9949
3	rcNZ_CP008827.1	GGCTATCGGGTCAACAGAAACCTCGA	3193465	71.5	0.9997	CGATAGCCGCTCTTGTTGATGGA	3193537	67.3	0.9844	CCACGTAATCGGTATCAAACAGGT	3193511	68.6	0.9949
3	rcNZ_CP014154.1	GGCTATCGGGTCAACAGAAACCTCGA	3952441	63.7	0.7691	CGATAGCCGCTCTTGTTGATGGA	3952513	68.2	0.9914	CCACGTAATCGGTATCAAACAGGT	3952487	68.6	0.9949
3	rcNC_016845.1	GGCTATCGGGTCAACAGAAACCTCGA	3136972	71.5	0.9997	CGATAGCCGCTCTTGTTGATGGA	3137044	67.3	0.9844	CCACGTAATCGGTATCAAACAGGT	3137018	68.6	0.9949
3	rcNC_009648.1	GGCTATCGGGTCAACAGAAACCTCGA	3914039	69.2	0.9973	CGATAGCCGCTCTTGTTGATGGA	3914111	67.3	0.9844	CCACGTAATCGGTATCAAACAGGT	3914085	68.6	0.9949
3	NZ_CP011989	GGCTATCGGGTCAACAGAAACCTCGA	3051009	71.5	0.9997	CGATAGCCGCTCTTGTTGATGGA	3051081	67.3	0.9844	CCACGTAATCGGTATCAAACAGGT	3051055	68.6	0.9949
3	NZ_CP011980	GGCTATCGGGTCAACAGAAACCTCGA	3029475	71.5	0.9997	CGATAGCCGCTCTTGTTGATGGA	3029547	67.3	0.9844	CCACGTAATCGGTATCAAACAGGT	3029521	68.6	0.9949
3	rcNZ_CP006659.2	GGCTATCGGGTCAACAGAAACCTCGA	3197086	71.5	0.9997	CGATAGCCGCTCTTGTTGATGGA	3197158	67.3	0.9844	CCACGTAATCGGTATCAAACAGGT	3197132	68.6	0.9949
3	NZ_CP023478	GGCTATCGGGTCAACAGAAACCTCGA	2968376	63.7	0.7691	CGATAGCCGCTCTTGTTGATGGA	2968448	68.2	0.9914	CCACGTAATCGGTATCAAACAGGT	2968422	68.6	0.9949
3	NZ_CP006918	GGCTATCGGGTCAACAGAAACCTCGA	3133866	71.5	0.9997	CGATAGCCGCTCTTGTTGATGGA	3133938	67.3	0.9844	CCACGTAATCGGTATCAAACAGGT	3133912	68.6	0.9949
3	rcNZ_CP009114.1	GGCTATCGGGTCAACAGAAACCTCGA	4865127	71.5	0.9997	CGATAGCCGCTCTTGTTGATGGA	4865199	67.3	0.9844	CCACGTAATCGGTATCAAACAGGT	4865173	68.6	0.9949
3	rcNZ_CP008929.1	GGCTATCGGGTCAACAGAAACCTCGA	1402202	69.2	0.9973	CGATAGCCGCTCTTGTTGATGGA	1402274	67.3	0.9844	CCACGTAATCGGTATCAAACAGGT	1402248	68.6	0.9949
3	NZ_CP011313	GGCTATCGGGTCAACAGAAACCTCGA	3095410	69.2	0.9973	CGATAGCCGCTCTTGTTGATGGA	3095482	67.3	0.9844	CCACGTAATCGGTATCAAACAGGT	3095456	68.6	0.9949
3	NZ_CP003999	GGCTATCGGGTCAACAGAAACCTCGA	3073140	69.2	0.9973	CGATAGCCGCTCTTGTTGATGGA	3073212	67.3	0.9844	CCACGTAATCGGTATCAAACAGGT	3073186	68.6	0.9949
3	NC_018522	GGCTATCGGGTCAACAGAAACCTCGA	3107500	69.2	0.9973	CGATAGCCGCTCTTGTTGATGGA	3107572	67.3	0.9844	CCACGTAATCGGTATCAAACAGGT	3107546	68.6	0.9949
3	NZ_CP009208	GGCTATCGGGTCAACAGAAACCTCGA	1213438	71.5	0.9997	CGATAGCCGCTCTTGTTGATGGA	1213510	67.3	0.9844	CCACGTAATCGGTATCAAACAGGT	1213484	68.6	0.9949
Exclusions
Solution Number	Accession	Forward Primer	Forward Primer Position	Forward Primer Percentage	Reverse Primer	Reverse Primer Position	Reverse Primer Percentage	Penalty
List of accessions that are NOT covered
Solution Number	Accession	Definition
Coverage
Solution Number	Accession	Forward Primer	FP Pos	FP Tm	FP %Bound	Reverse Primer	RP Pos	RP Tm	RP %Bound	Probe	Probe Pos	Probe Tm	Probe %Bound	RT Primer	RT Pos	RT Tm	RT %Bound
4	NZ_CP029437	AATTTCTATGGCACCGACTCCGA	373701	67.3	0.9853	GCACGGTGGTATTCTCCGTCAGA	373772	61.3	0.3778	TTCGAAGCGCAGGGTACCGCT	373746	70.6	0.9954
4	NC_013850	AATTTCTATGGCACCGACTCCGA	3197620	67.3	0.9853	GCACGGTGGTATTCTCCGTCAGA	3197691	61.3	0.3778	TTCGAAGCGCAGGGTACCGCT	3197665	70.6	0.9954
4	NC_011283	AATTTCTATGGCACCGACTCCGA	3246537	67.3	0.9853	GCACGGTGGTATTCTCCGTCAGA	3246608	61.3	0.3778	TTCGAAGCGCAGGGTACCGCT	3246582	70.6	0.9954
4	NZ_CP010523	AATTTCTATGGCACCGACTCCGA	3219604	67.3	0.9853	GCACGGTGGTATTCTCCGTCAGA	3219675	61.3	0.3778	TTCGAAGCGCAGGGTACCGCT	3219649	70.6	0.9954
4	NZ_CP011976	AATTTCTATGGCACCGACTCCGA	3102869	67.3	0.9853	GCACGGTGGTATTCTCCGTCAGA	3102940	68.4	0.9943	TTCGAAGCGCAGGGTACCGCT	3102914	74.8	0.9998
4	NZ_CP006923	AATTTCTATGGCACCGACTCCGA	3088491	67.3	0.9853	GCACGGTGGTATTCTCCGTCAGA	3088562	68.4	0.9943	TTCGAAGCGCAGGGTACCGCT	3088536	74.8	0.9998
4	NZ_CP028555	AATTTCTATGGCACCGACTCCGA	3130228	67.3	0.9853	GCACGGTGGTATTCTCCGTCAGA	3130299	61.3	0.3778	TTCGAAGCGCAGGGTACCGCT	3130273	70.6	0.9954
4	rcNZ_CP006659.2	AATTTCTATGGCACCGACTCCGA	3195829	67.3	0.9853	GCACGGTGGTATTCTCCGTCAGA	3195900	68.4	0.9943	TTCGAAGCGCAGGGTACCGCT	3195874	74.8	0.9998
4	rcNZ_CP007727.1	AATTTCTATGGCACCGACTCCGA	3193415	67.3	0.9853	GCACGGTGGTATTCTCCGTCAGA	3193486	68.4	0.9943	TTCGAAGCGCAGGGTACCGCT	3193460	74.8	0.9998
4	NZ_CP011313	AATTTCTATGGCACCGACTCCGA	3094153	67.3	0.9853	GCACGGTGGTATTCTCCGTCAGA	3094224	68.4	0.9943	TTCGAAGCGCAGGGTACCGCT	3094198	74.8	0.9998
4	NZ_CP009274	AATTTCTATGGCACCGACTCCGA	3235227	67.3	0.9853	GCACGGTGGTATTCTCCGTCAGA	3235298	61.3	0.3778	TTCGAAGCGCAGGGTACCGCT	3235272	70.6	0.9954
4	rcNC_012731.1	AATTTCTATGGCACCGACTCCGA	3052562	67.3	0.9853	GCACGGTGGTATTCTCCGTCAGA	3052633	68.4	0.9943	TTCGAAGCGCAGGGTACCGCT	3052607	74.8	0.9998
4	NZ_CP009208	AATTTCTATGGCACCGACTCCGA	1212181	67.3	0.9853	GCACGGTGGTATTCTCCGTCAGA	1212252	68.4	0.9943	TTCGAAGCGCAGGGTACCGCT	1212226	74.8	0.9998
4	NZ_CP003999	AATTTCTATGGCACCGACTCCGA	3071883	67.3	0.9853	GCACGGTGGTATTCTCCGTCAGA	3071954	68.4	0.9943	TTCGAAGCGCAGGGTACCGCT	3071928	74.8	0.9998
4	NZ_CP006918	AATTTCTATGGCACCGACTCCGA	3132609	67.3	0.9853	GCACGGTGGTATTCTCCGTCAGA	3132680	68.4	0.9943	TTCGAAGCGCAGGGTACCGCT	3132654	74.8	0.9998
4	rcNZ_CP009876.1	AATTTCTATGGCACCGACTCCGA	3055176	67.3	0.9853	GCACGGTGGTATTCTCCGTCAGA	3055247	65.5	0.9289	TTCGAAGCGCAGGGTACCGCT	3055221	74.8	0.9998
4	rcNC_009648.1	AATTTCTATGGCACCGACTCCGA	3912782	67.3	0.9853	GCACGGTGGTATTCTCCGTCAGA	3912853	68.4	0.9943	TTCGAAGCGCAGGGTACCGCT	3912827	74.8	0.9998
4	NZ_CP027064	AATTTCTATGGCACCGACTCCGA	3238752	67.3	0.9853	GCACGGTGGTATTCTCCGTCAGA	3238823	61.3	0.3778	TTCGAAGCGCAGGGTACCGCT	3238797	70.6	0.9954
4	rcNZ_CP014154.1	AATTTCTATGGCACCGACTCCGA	3951184	67.3	0.9853	GCACGGTGGTATTCTCCGTCAGA	3951255	61.3	0.3778	TTCGAAGCGCAGGGTACCGCT	3951229	63.3	0.6678
4	rcNC_016845.1	AATTTCTATGGCACCGACTCCGA	3135715	67.3	0.9853	GCACGGTGGTATTCTCCGTCAGA	3135786	68.4	0.9943	TTCGAAGCGCAGGGTACCGCT	3135760	74.8	0.9998
4	rcNZ_CP006798.1	AATTTCTATGGCACCGACTCCGA	5021178	67.3	0.9853	GCACGGTGGTATTCTCCGTCAGA	5021249	68.4	0.9943	TTCGAAGCGCAGGGTACCGCT	5021223	74.8	0.9998
4	NC_018522	AATTTCTATGGCACCGACTCCGA	3106243	67.3	0.9853	GCACGGTGGTATTCTCCGTCAGA	3106314	68.4	0.9943	TTCGAAGCGCAGGGTACCGCT	3106288	74.8	0.9998
4	rcNZ_CP009114.1	AATTTCTATGGCACCGACTCCGA	4863870	67.3	0.9853	GCACGGTGGTATTCTCCGTCAGA	4863941	68.4	0.9943	TTCGAAGCGCAGGGTACCGCT	4863915	74.8	0.9998
4	rcNZ_CP017284.1	AATTTCTATGGCACCGACTCCGA	3306160	67.3	0.9853	GCACGGTGGTATTCTCCGTCAGA	3306231	61.3	0.3778	TTCGAAGCGCAGGGTACCGCT	3306205	61	0.3564
4	rcNZ_CP008929.1	AATTTCTATGGCACCGACTCCGA	1400945	67.3	0.9853	GCACGGTGGTATTCTCCGTCAGA	1401016	68.4	0.9943	TTCGAAGCGCAGGGTACCGCT	1400990	74.8	0.9998
4	NZ_CP011989	AATTTCTATGGCACCGACTCCGA	3049752	67.3	0.9853	GCACGGTGGTATTCTCCGTCAGA	3049823	68.4	0.9943	TTCGAAGCGCAGGGTACCGCT	3049797	74.8	0.9998
4	rcNZ_CP014696.2	AATTTCTATGGCACCGACTCCGA	4512864	67.3	0.9853	GCACGGTGGTATTCTCCGTCAGA	4512935	61.3	0.3778	TTCGAAGCGCAGGGTACCGCT	4512909	63.3	0.6678
4	NZ_CP023478	AATTTCTATGGCACCGACTCCGA	2967119	67.3	0.9853	GCACGGTGGTATTCTCCGTCAGA	2967190	61.3	0.3778	TTCGAAGCGCAGGGTACCGCT	2967164	63.3	0.6678
4	NZ_CP011985	AATTTCTATGGCACCGACTCCGA	3042171	67.3	0.9853	GCACGGTGGTATTCTCCGTCAGA	3042242	68.4	0.9943	TTCGAAGCGCAGGGTACCGCT	3042216	74.8	0.9998
4	rcNZ_CP008827.1	AATTTCTATGGCACCGACTCCGA	3192208	67.3	0.9853	GCACGGTGGTATTCTCCGTCAGA	3192279	68.4	0.9943	TTCGAAGCGCAGGGTACCGCT	3192253	74.8	0.9998
4	NZ_CP011980	AATTTCTATGGCACCGACTCCGA	3028218	67.3	0.9853	GCACGGTGGTATTCTCCGTCAGA	3028289	68.4	0.9943	TTCGAAGCGCAGGGTACCGCT	3028263	74.8	0.9998
Exclusions
Solution Number	Accession	Forward Primer	Forward Primer Position	Forward Primer Percentage	Reverse Primer	Reverse Primer Position	Reverse Primer Percentage	Penalty
4	NC_000020	AATTTCTATGGCACCGACTCCGA	43514556	0.2217	AATTTCTATGGCACCGACTCCGA	43514847	0.001	0.000443
4	NZ_AP014951	AATTTCTATGGCACCGACTCCGA	4500052	0.0006	AATTTCTATGGCACCGACTCCGA	4500127	0.1078	0.000129
4	NC_000014	AATTTCTATGGCACCGACTCCGA	61321159	0.0012	AATTTCTATGGCACCGACTCCGA	61321678	0.0022	5.28e-06
4	CP016889.1	AATTTCTATGGCACCGACTCCGA	1854900	0.0016	AATTTCTATGGCACCGACTCCGA	1856038	0.0013	4.16e-06
4	NC_009778	AATTTCTATGGCACCGACTCCGA	1049728	0.0174	GCACGGTGGTATTCTCCGTCAGA	1050963	0.0001	3.48e-06
4	NZ_AP014951	AATTTCTATGGCACCGACTCCGA	1221068	0.0036	GCACGGTGGTATTCTCCGTCAGA	1221269	0.0002	1.44e-06
List of accessions that are NOT covered
Solution Number	Accession	Definition
Coverage
Solution Number	Accession	Forward Primer	FP Pos	FP Tm	FP %Bound	Reverse Primer	RP Pos	RP Tm	RP %Bound	Probe	Probe Pos	Probe Tm	Probe %Bound	RT Primer	RT Pos	RT Tm	RT %Bound
5	rcNZ_CP007727.1	CGGCGTGGATACCTCTAACAGCA	3192898	69.8	0.9979	ATTGAAGGTATCGCGCGTCACGC	3192951	71.8	0.9996	ATGTCGCGAATGCCGTCCACAT	3192924	73.2	0.9998
5	NZ_CP006923	CGGCGTGGATACCTCTAACAGCA	3087974	69.8	0.9979	ATTGAAGGTATCGCGCGTCACGC	3088027	71.8	0.9996	ATGTCGCGAATGCCGTCCACAT	3088000	73.2	0.9998
5	rcNZ_CP009876.1	CGGCGTGGATACCTCTAACAGCA	3054659	69.8	0.9979	ATTGAAGGTATCGCGCGTCACGC	3054712	71.8	0.9996	ATGTCGCGAATGCCGTCCACAT	3054685	73.2	0.9998
5	NZ_CP011313	CGGCGTGGATACCTCTAACAGCA	3093636	69.8	0.9979	ATTGAAGGTATCGCGCGTCACGC	3093689	71.8	0.9996	ATGTCGCGAATGCCGTCCACAT	3093662	73.2	0.9998
5	NZ_CP023478	CGGCGTGGATACCTCTAACAGCA	2966602	60.9	0.3367	ATTGAAGGTATCGCGCGTCACGC	2966655	66.6	0.9758	ATGTCGCGAATGCCGTCCACAT	2966628	61.1	0.3963
5	rcNZ_CP017284.1	CGGCGTGGATACCTCTAACAGCA	3305643	69.8	0.9979	ATTGAAGGTATCGCGCGTCACGC	3305696	67.2	0.9805	ATGTCGCGAATGCCGTCCACAT	3305669	69	0.9897
5	rcNZ_CP006798.1	CGGCGTGGATACCTCTAACAGCA	5020661	69.8	0.9979	ATTGAAGGTATCGCGCGTCACGC	5020714	71.8	0.9996	ATGTCGCGAATGCCGTCCACAT	5020687	73.2	0.9998
5	NZ_CP011976	CGGCGTGGATACCTCTAACAGCA	3102352	69.8	0.9979	ATTGAAGGTATCGCGCGTCACGC	3102405	71.8	0.9996	ATGTCGCGAATGCCGTCCACAT	3102378	73.2	0.9998
5	NZ_CP011989	CGGCGTGGATACCTCTAACAGCA	3049235	69.8	0.9979	ATTGAAGGTATCGCGCGTCACGC	3049288	71.8	0.9996	ATGTCGCGAATGCCGTCCACAT	3049261	73.2	0.9998
5	NZ_CP028555	CGGCGTGGATACCTCTAACAGCA	3129711	69.8	0.9979	ATTGAAGGTATCGCGCGTCACGC	3129764	67.2	0.9805	ATGTCGCGAATGCCGTCCACAT	3129737	69	0.9897
5	rcNZ_CP006659.2	CGGCGTGGATACCTCTAACAGCA	3195312	69.8	0.9979	ATTGAAGGTATCGCGCGTCACGC	3195365	71.8	0.9996	ATGTCGCGAATGCCGTCCACAT	3195338	73.2	0.9998
5	rcNC_009648.1	CGGCGTGGATACCTCTAACAGCA	3912265	69.8	0.9979	ATTGAAGGTATCGCGCGTCACGC	3912318	71.8	0.9996	ATGTCGCGAATGCCGTCCACAT	3912291	73.2	0.9998
5	NZ_CP010523	CGGCGTGGATACCTCTAACAGCA	3219087	69.8	0.9979	ATTGAAGGTATCGCGCGTCACGC	3219140	67.2	0.9805	ATGTCGCGAATGCCGTCCACAT	3219113	69	0.9897
5	NZ_CP011985	CGGCGTGGATACCTCTAACAGCA	3041654	69.8	0.9979	ATTGAAGGTATCGCGCGTCACGC	3041707	71.8	0.9996	ATGTCGCGAATGCCGTCCACAT	3041680	73.2	0.9998
5	rcNZ_CP014154.1	CGGCGTGGATACCTCTAACAGCA	3950667	60.9	0.3367	ATTGAAGGTATCGCGCGTCACGC	3950720	66.6	0.9758	ATGTCGCGAATGCCGTCCACAT	3950693	61.1	0.3963
5	NZ_CP009208	CGGCGTGGATACCTCTAACAGCA	1211664	69.8	0.9979	ATTGAAGGTATCGCGCGTCACGC	1211717	71.8	0.9996	ATGTCGCGAATGCCGTCCACAT	1211690	73.2	0.9998
5	rcNZ_CP014696.2	CGGCGTGGATACCTCTAACAGCA	4512347	60.9	0.3367	ATTGAAGGTATCGCGCGTCACGC	4512400	66.6	0.9758	ATGTCGCGAATGCCGTCCACAT	4512373	61.1	0.3963
5	NZ_CP009274	CGGCGTGGATACCTCTAACAGCA	3234710	69.8	0.9979	ATTGAAGGTATCGCGCGTCACGC	3234763	71.4	0.9994	ATGTCGCGAATGCCGTCCACAT	3234736	69	0.9897
5	NC_011283	CGGCGTGGATACCTCTAACAGCA	3246020	69.8	0.9979	ATTGAAGGTATCGCGCGTCACGC	3246073	67.2	0.9805	ATGTCGCGAATGCCGTCCACAT	3246046	69	0.9897
5	NZ_CP011980	CGGCGTGGATACCTCTAACAGCA	3027701	69.8	0.9979	ATTGAAGGTATCGCGCGTCACGC	3027754	71.8	0.9996	ATGTCGCGAATGCCGTCCACAT	3027727	73.2	0.9998
5	NC_018522	CGGCGTGGATACCTCTAACAGCA	3105726	69.8	0.9979	ATTGAAGGTATCGCGCGTCACGC	3105779	71.8	0.9996	ATGTCGCGAATGCCGTCCACAT	3105752	73.2	0.9998
5	NC_013850	CGGCGTGGATACCTCTAACAGCA	3197103	69.8	0.9979	ATTGAAGGTATCGCGCGTCACGC	3197156	71.4	0.9994	ATGTCGCGAATGCCGTCCACAT	3197129	69	0.9897
5	rcNZ_CP009114.1	CGGCGTGGATACCTCTAACAGCA	4863353	69.8	0.9979	ATTGAAGGTATCGCGCGTCACGC	4863406	71.8	0.9996	ATGTCGCGAATGCCGTCCACAT	4863379	73.2	0.9998
5	rcNZ_CP008929.1	CGGCGTGGATACCTCTAACAGCA	1400428	69.8	0.9979	ATTGAAGGTATCGCGCGTCACGC	1400481	71.8	0.9996	ATGTCGCGAATGCCGTCCACAT	1400454	73.2	0.9998
5	NZ_CP003999	CGGCGTGGATACCTCTAACAGCA	3071366	69.8	0.9979	ATTGAAGGTATCGCGCGTCACGC	3071419	71.8	0.9996	ATGTCGCGAATGCCGTCCACAT	3071392	73.2	0.9998
5	rcNC_016845.1	CGGCGTGGATACCTCTAACAGCA	3135198	69.8	0.9979	ATTGAAGGTATCGCGCGTCACGC	3135251	71.8	0.9996	ATGTCGCGAATGCCGTCCACAT	3135224	73.2	0.9998
5	NZ_CP027064	CGGCGTGGATACCTCTAACAGCA	3238235	69.8	0.9979	ATTGAAGGTATCGCGCGTCACGC	3238288	67.2	0.9805	ATGTCGCGAATGCCGTCCACAT	3238261	69	0.9897
5	NZ_CP029437	CGGCGTGGATACCTCTAACAGCA	373184	60.9	0.3367	ATTGAAGGTATCGCGCGTCACGC	373237	66.6	0.9758	ATGTCGCGAATGCCGTCCACAT	373210	69.3	0.9943
5	NZ_CP006918	CGGCGTGGATACCTCTAACAGCA	3132092	69.8	0.9979	ATTGAAGGTATCGCGCGTCACGC	3132145	71.8	0.9996	ATGTCGCGAATGCCGTCCACAT	3132118	73.2	0.9998
5	rcNZ_CP008827.1	CGGCGTGGATACCTCTAACAGCA	3191691	69.8	0.9979	ATTGAAGGTATCGCGCGTCACGC	3191744	71.8	0.9996	ATGTCGCGAATGCCGTCCACAT	3191717	73.2	0.9998
5	rcNC_012731.1	CGGCGTGGATACCTCTAACAGCA	3052045	69.8	0.9979	ATTGAAGGTATCGCGCGTCACGC	3052098	71.8	0.9996	ATGTCGCGAATGCCGTCCACAT	3052071	73.2	0.9998
Exclusions
Solution Number	Accession	Forward Primer	Forward Primer Position	Forward Primer Percentage	Reverse Primer	Reverse Primer Position	Reverse Primer Percentage	Penalty
5	NZ_CP020358	ATTGAAGGTATCGCGCGTCACGC	5504661	0.0159	ATTGAAGGTATCGCGCGTCACGC	5505654	0.1802	0.00573036
5	NZ_CP011636	ATTGAAGGTATCGCGCGTCACGC	4641395	0.1802	ATTGAAGGTATCGCGCGTCACGC	4642388	0.0159	0.00573036
5	NZ_CP008788	ATTGAAGGTATCGCGCGTCACGC	1907001	0.0159	ATTGAAGGTATCGCGCGTCACGC	1907994	0.1802	0.00573036
5	LANE01000004.1	ATTGAAGGTATCGCGCGTCACGC	1167792	0.0103	ATTGAAGGTATCGCGCGTCACGC	1168785	0.1802	0.00371212
5	AE014075	ATTGAAGGTATCGCGCGTCACGC	4240878	0.0482	ATTGAAGGTATCGCGCGTCACGC	4240883	0.0351	0.00338364
5	CP000243	ATTGAAGGTATCGCGCGTCACGC	4068408	0.0482	ATTGAAGGTATCGCGCGTCACGC	4068413	0.0351	0.00338364
5	NC_012759	ATTGAAGGTATCGCGCGTCACGC	3696229	0.0482	ATTGAAGGTATCGCGCGTCACGC	3696234	0.0351	0.00338364
5	CP000247	ATTGAAGGTATCGCGCGTCACGC	3914350	0.0482	ATTGAAGGTATCGCGCGTCACGC	3914355	0.0351	0.00338364
5	U00096	ATTGAAGGTATCGCGCGTCACGC	3809880	0.0482	ATTGAAGGTATCGCGCGTCACGC	3809885	0.0351	0.00338364
5	NC_000005	ATTGAAGGTATCGCGCGTCACGC	3602366	0.0351	ATTGAAGGTATCGCGCGTCACGC	3602371	0.0468	0.00328536
5	NC_000011	ATTGAAGGTATCGCGCGTCACGC	75429981	0.1401	ATTGAAGGTATCGCGCGTCACGC	75430063	0.0068	0.00190536
5	CP026702.1	ATTGAAGGTATCGCGCGTCACGC	4007758	0.0122	ATTGAAGGTATCGCGCGTCACGC	4008404	0.0676	0.00164944
5	CP027533.1	ATTGAAGGTATCGCGCGTCACGC	3974395	0.0676	ATTGAAGGTATCGCGCGTCACGC	3975041	0.0122	0.00164944
5	NC_021066	CGGCGTGGATACCTCTAACAGCA	2414509	0.0066	ATTGAAGGTATCGCGCGTCACGC	2414562	0.0577	0.000762
5	NZ_CP020358	ATTGAAGGTATCGCGCGTCACGC	1267407	0.0566	ATTGAAGGTATCGCGCGTCACGC	1267807	0.0066	0.000747
5	NZ_CP011636	ATTGAAGGTATCGCGCGTCACGC	2727833	0.0066	ATTGAAGGTATCGCGCGTCACGC	2728233	0.0566	0.000747
5	NZ_CP008788	ATTGAAGGTATCGCGCGTCACGC	3764698	0.0566	ATTGAAGGTATCGCGCGTCACGC	3765098	0.0066	0.000747
5	NC_021066	ATTGAAGGTATCGCGCGTCACGC	447643	0.0065	ATTGAAGGTATCGCGCGTCACGC	448370	0.053	0.000689
5	NZ_CP023874	ATTGAAGGTATCGCGCGTCACGC	1667411	0.0065	ATTGAAGGTATCGCGCGTCACGC	1668138	0.053	0.000689
5	NZ_CP023874	ATTGAAGGTATCGCGCGTCACGC	3891328	0.0129	ATTGAAGGTATCGCGCGTCACGC	3892574	0.0257	0.000663
5	NC_000005	ATTGAAGGTATCGCGCGTCACGC	60844010	0.0018	ATTGAAGGTATCGCGCGTCACGC	60844325	0.1802	0.000649
5	NC_000014	ATTGAAGGTATCGCGCGTCACGC	88554672	0.0085	ATTGAAGGTATCGCGCGTCACGC	88554963	0.0319	0.000542
5	NC_000004	ATTGAAGGTATCGCGCGTCACGC	1170765	0.0442	ATTGAAGGTATCGCGCGTCACGC	1170770	0.005	0.000442
5	NC_000010	ATTGAAGGTATCGCGCGTCACGC	133276889	0.0106	ATTGAAGGTATCGCGCGTCACGC	133276955	0.0192	0.000407
5	NC_000021	ATTGAAGGTATCGCGCGTCACGC	32411661	0.0108	ATTGAAGGTATCGCGCGTCACGC	32412531	0.0161	0.000348
5	NC_000019	ATTGAAGGTATCGCGCGTCACGC	2424976	0.0238	ATTGAAGGTATCGCGCGTCACGC	2425075	0.0065	0.000309
5	NC_000021	ATTGAAGGTATCGCGCGTCACGC	32411661	0.0108	ATTGAAGGTATCGCGCGTCACGC	32412212	0.0123	0.000266
5	NZ_CP023874	ATTGAAGGTATCGCGCGTCACGC	2841444	0.0115	ATTGAAGGTATCGCGCGTCACGC	2842660	0.0098	0.000225
5	NC_000001	ATTGAAGGTATCGCGCGTCACGC	45327346	0.0108	ATTGAAGGTATCGCGCGTCACGC	45327474	0.0076	0.000164
5	NC_000018	ATTGAAGGTATCGCGCGTCACGC	61333460	0.0566	ATTGAAGGTATCGCGCGTCACGC	61334103	0.0014	0.000158
5	NC_000019	ATTGAAGGTATCGCGCGTCACGC	1257007	0.0013	ATTGAAGGTATCGCGCGTCACGC	1257091	0.0571	0.000148
5	NZ_CP020358	ATTGAAGGTATCGCGCGTCACGC	2432880	0.0089	ATTGAAGGTATCGCGCGTCACGC	2434065	0.0076	0.000135
5	NZ_CP011636	ATTGAAGGTATCGCGCGTCACGC	1651665	0.0076	ATTGAAGGTATCGCGCGTCACGC	1652850	0.0089	0.000135
5	NC_000009	ATTGAAGGTATCGCGCGTCACGC	96418779	0.0088	ATTGAAGGTATCGCGCGTCACGC	96419305	0.0067	0.000118
5	NC_000010	ATTGAAGGTATCGCGCGTCACGC	132036440	0.0053	ATTGAAGGTATCGCGCGTCACGC	132036983	0.0108	0.000114
5	NC_000001	ATTGAAGGTATCGCGCGTCACGC	1349234	0.0054	ATTGAAGGTATCGCGCGTCACGC	1349754	0.0102	0.00011
5	NC_000023	ATTGAAGGTATCGCGCGTCACGC	21374349	0.008	ATTGAAGGTATCGCGCGTCACGC	21374352	0.0065	0.000104
5	NC_000010	ATTGAAGGTATCGCGCGTCACGC	31928542	0.0006	ATTGAAGGTATCGCGCGTCACGC	31928869	0.0844	0.000101
5	NC_000009	ATTGAAGGTATCGCGCGTCACGC	69174036	0.0064	ATTGAAGGTATCGCGCGTCACGC	69174050	0.0076	9.73e-05
5	NC_000015	ATTGAAGGTATCGCGCGTCACGC	93073373	0.0072	ATTGAAGGTATCGCGCGTCACGC	93073910	0.0065	9.36e-05
5	NC_000019	ATTGAAGGTATCGCGCGTCACGC	46600992	0.0054	ATTGAAGGTATCGCGCGTCACGC	46601255	0.0083	8.96e-05
5	NC_000019	ATTGAAGGTATCGCGCGTCACGC	46600992	0.0054	ATTGAAGGTATCGCGCGTCACGC	46601064	0.008	8.64e-05
5	NC_000009	ATTGAAGGTATCGCGCGTCACGC	53297337	0.0561	ATTGAAGGTATCGCGCGTCACGC	53298192	0.0007	7.85e-05
5	NC_000022	ATTGAAGGTATCGCGCGTCACGC	7820499	0.0561	ATTGAAGGTATCGCGCGTCACGC	7821354	0.0007	7.85e-05
5	NC_000001	ATTGAAGGTATCGCGCGTCACGC	132639678	0.0561	ATTGAAGGTATCGCGCGTCACGC	132640533	0.0007	7.85e-05
5	NC_000024	ATTGAAGGTATCGCGCGTCACGC	33741341	0.0561	ATTGAAGGTATCGCGCGTCACGC	33742196	0.0007	7.85e-05
5	NC_000013	ATTGAAGGTATCGCGCGTCACGC	7820499	0.0561	ATTGAAGGTATCGCGCGTCACGC	7821354	0.0007	7.85e-05
5	NC_000022	ATTGAAGGTATCGCGCGTCACGC	46070982	0.0468	ATTGAAGGTATCGCGCGTCACGC	46071814	0.0008	7.49e-05
5	NC_000003	ATTGAAGGTATCGCGCGTCACGC	72447157	0.1744	ATTGAAGGTATCGCGCGTCACGC	72447171	0.0002	6.98e-05
5	NC_000003	ATTGAAGGTATCGCGCGTCACGC	72447157	0.1744	ATTGAAGGTATCGCGCGTCACGC	72447227	0.0002	6.98e-05
5	NC_000008	ATTGAAGGTATCGCGCGTCACGC	130443248	0.0422	ATTGAAGGTATCGCGCGTCACGC	130443561	0.0008	6.75e-05
5	NC_000018	ATTGAAGGTATCGCGCGTCACGC	77250499	0.0106	ATTGAAGGTATCGCGCGTCACGC	77251233	0.0027	5.72e-05
5	NC_000018	ATTGAAGGTATCGCGCGTCACGC	31684996	0.0376	ATTGAAGGTATCGCGCGTCACGC	31685288	0.0007	5.26e-05
5	NC_000009	ATTGAAGGTATCGCGCGTCACGC	34371707	0.0022	ATTGAAGGTATCGCGCGTCACGC	34371778	0.0115	5.06e-05
5	NC_000007	ATTGAAGGTATCGCGCGTCACGC	98616673	0.0005	ATTGAAGGTATCGCGCGTCACGC	98617178	0.0486	4.86e-05
5	U00096	ATTGAAGGTATCGCGCGTCACGC	841093	0.021	CGGCGTGGATACCTCTAACAGCA	841146	0.0009	3.78e-05
5	NC_012759	ATTGAAGGTATCGCGCGTCACGC	743284	0.021	CGGCGTGGATACCTCTAACAGCA	743337	0.0009	3.78e-05
5	NC_000020	ATTGAAGGTATCGCGCGTCACGC	63830816	0.0106	ATTGAAGGTATCGCGCGTCACGC	63831788	0.0013	2.76e-05
5	NC_000001	ATTGAAGGTATCGCGCGTCACGC	6419907	0.0014	ATTGAAGGTATCGCGCGTCACGC	6420692	0.0098	2.74e-05
5	NC_000009	ATTGAAGGTATCGCGCGTCACGC	136483083	0.0083	ATTGAAGGTATCGCGCGTCACGC	136483831	0.0016	2.66e-05
5	NC_000017	ATTGAAGGTATCGCGCGTCACGC	7915734	0.001	ATTGAAGGTATCGCGCGTCACGC	7916096	0.0118	2.36e-05
5	NC_000020	ATTGAAGGTATCGCGCGTCACGC	61977190	0.0013	ATTGAAGGTATCGCGCGTCACGC	61977195	0.0088	2.29e-05
5	NC_000017	ATTGAAGGTATCGCGCGTCACGC	79777988	0.0014	ATTGAAGGTATCGCGCGTCACGC	79778166	0.008	2.24e-05
5	NC_000020	ATTGAAGGTATCGCGCGTCACGC	63831297	0.0083	ATTGAAGGTATCGCGCGTCACGC	63831788	0.0013	2.16e-05
5	NC_000020	ATTGAAGGTATCGCGCGTCACGC	33489855	0.0032	ATTGAAGGTATCGCGCGTCACGC	33489856	0.0032	2.05e-05
5	NC_000017	ATTGAAGGTATCGCGCGTCACGC	30709036	0.001	ATTGAAGGTATCGCGCGTCACGC	30709864	0.0102	2.04e-05
5	NC_000003	ATTGAAGGTATCGCGCGTCACGC	168095066	0.0106	ATTGAAGGTATCGCGCGTCACGC	168095458	0.0009	1.91e-05
5	NC_000010	ATTGAAGGTATCGCGCGTCACGC	110497745	0.0017	ATTGAAGGTATCGCGCGTCACGC	110498077	0.0056	1.9e-05
5	NC_000009	ATTGAAGGTATCGCGCGTCACGC	136483083	0.0083	ATTGAAGGTATCGCGCGTCACGC	136484057	0.0011	1.83e-05
5	NC_000021	ATTGAAGGTATCGCGCGTCACGC	32411661	0.0108	ATTGAAGGTATCGCGCGTCACGC	32412862	0.0008	1.73e-05
5	NC_000001	ATTGAAGGTATCGCGCGTCACGC	20553600	0.0118	ATTGAAGGTATCGCGCGTCACGC	20553605	0.0007	1.65e-05
5	NC_000007	ATTGAAGGTATCGCGCGTCACGC	157902649	0.0012	ATTGAAGGTATCGCGCGTCACGC	157902654	0.0068	1.63e-05
5	NC_000014	ATTGAAGGTATCGCGCGTCACGC	99273451	0.0047	ATTGAAGGTATCGCGCGTCACGC	99274587	0.0017	1.6e-05
5	NC_000001	ATTGAAGGTATCGCGCGTCACGC	33256229	0.0007	ATTGAAGGTATCGCGCGTCACGC	33256847	0.0113	1.58e-05
5	NC_000013	ATTGAAGGTATCGCGCGTCACGC	76885463	0.0079	ATTGAAGGTATCGCGCGTCACGC	76886454	0.001	1.58e-05
5	NC_000024	ATTGAAGGTATCGCGCGTCACGC	46967835	0.0021	ATTGAAGGTATCGCGCGTCACGC	46967849	0.0037	1.55e-05
5	NC_000011	ATTGAAGGTATCGCGCGTCACGC	6240218	0.0106	ATTGAAGGTATCGCGCGTCACGC	6240384	0.0007	1.48e-05
5	NC_000022	ATTGAAGGTATCGCGCGTCACGC	45163509	0.0009	ATTGAAGGTATCGCGCGTCACGC	45164609	0.008	1.44e-05
5	NC_000021	ATTGAAGGTATCGCGCGTCACGC	42010382	0.008	ATTGAAGGTATCGCGCGTCACGC	42010778	0.0009	1.44e-05
5	NC_000010	ATTGAAGGTATCGCGCGTCACGC	122374983	0.0013	ATTGAAGGTATCGCGCGTCACGC	122375284	0.0053	1.38e-05
5	NC_000010	ATTGAAGGTATCGCGCGTCACGC	110497838	0.0012	ATTGAAGGTATCGCGCGTCACGC	110498077	0.0056	1.34e-05
5	NC_000007	ATTGAAGGTATCGCGCGTCACGC	140177080	0.0006	ATTGAAGGTATCGCGCGTCACGC	140177094	0.0102	1.22e-05
5	NC_000009	ATTGAAGGTATCGCGCGTCACGC	120793415	0.0017	ATTGAAGGTATCGCGCGTCACGC	120793554	0.0035	1.19e-05
5	NC_000024	ATTGAAGGTATCGCGCGTCACGC	372449	0.0008	ATTGAAGGTATCGCGCGTCACGC	373511	0.0073	1.17e-05
5	NC_000023	ATTGAAGGTATCGCGCGTCACGC	372449	0.0008	ATTGAAGGTATCGCGCGTCACGC	373511	0.0073	1.17e-05
5	NC_000009	ATTGAAGGTATCGCGCGTCACGC	125746811	0.0007	ATTGAAGGTATCGCGCGTCACGC	125747118	0.008	1.12e-05
5	NC_000021	ATTGAAGGTATCGCGCGTCACGC	42010382	0.008	ATTGAAGGTATCGCGCGTCACGC	42010877	0.0007	1.12e-05
5	NC_000005	ATTGAAGGTATCGCGCGTCACGC	68215495	0.0005	ATTGAAGGTATCGCGCGTCACGC	68215684	0.0106	1.06e-05
5	NC_000005	ATTGAAGGTATCGCGCGTCACGC	10564390	0.0058	ATTGAAGGTATCGCGCGTCACGC	10564501	0.0009	1.04e-05
5	NC_000017	ATTGAAGGTATCGCGCGTCACGC	17840368	0.0008	ATTGAAGGTATCGCGCGTCACGC	17840431	0.0065	1.04e-05
5	NC_000005	ATTGAAGGTATCGCGCGTCACGC	74640536	0.0039	ATTGAAGGTATCGCGCGTCACGC	74641467	0.0013	1.01e-05
5	NC_000012	ATTGAAGGTATCGCGCGTCACGC	67069257	0.0056	ATTGAAGGTATCGCGCGTCACGC	67069654	0.0009	1.01e-05
5	NC_000003	ATTGAAGGTATCGCGCGTCACGC	179322708	0.0021	ATTGAAGGTATCGCGCGTCACGC	179323110	0.0023	9.66e-06
5	NC_000003	ATTGAAGGTATCGCGCGTCACGC	52409771	0.0006	ATTGAAGGTATCGCGCGTCACGC	52410542	0.008	9.6e-06
5	NC_000009	ATTGAAGGTATCGCGCGTCACGC	127785224	0.0008	ATTGAAGGTATCGCGCGTCACGC	127785802	0.0059	9.44e-06
5	NC_000017	ATTGAAGGTATCGCGCGTCACGC	17723763	0.0058	ATTGAAGGTATCGCGCGTCACGC	17724111	0.0008	9.28e-06
5	NC_000001	ATTGAAGGTATCGCGCGTCACGC	84298466	0.0008	ATTGAAGGTATCGCGCGTCACGC	84298469	0.0054	8.64e-06
5	NC_000013	ATTGAAGGTATCGCGCGTCACGC	6552579	0.0006	ATTGAAGGTATCGCGCGTCACGC	6552877	0.0065	7.8e-06
5	NC_000007	ATTGAAGGTATCGCGCGTCACGC	98616673	0.0005	ATTGAAGGTATCGCGCGTCACGC	98617211	0.0065	6.5e-06
5	NC_000015	ATTGAAGGTATCGCGCGTCACGC	45522439	0.0012	ATTGAAGGTATCGCGCGTCACGC	45522827	0.0027	6.48e-06
5	NC_000005	ATTGAAGGTATCGCGCGTCACGC	61330897	0.0054	ATTGAAGGTATCGCGCGTCACGC	61330902	0.0006	6.48e-06
5	NC_000005	ATTGAAGGTATCGCGCGTCACGC	132777056	0.0006	ATTGAAGGTATCGCGCGTCACGC	132777203	0.005	6e-06
5	NC_000010	ATTGAAGGTATCGCGCGTCACGC	132396963	0.0007	ATTGAAGGTATCGCGCGTCACGC	132397142	0.0041	5.74e-06
5	NC_000022	ATTGAAGGTATCGCGCGTCACGC	4012319	0.0039	ATTGAAGGTATCGCGCGTCACGC	4013161	0.0007	5.46e-06
5	NC_000009	ATTGAAGGTATCGCGCGTCACGC	49489157	0.0039	ATTGAAGGTATCGCGCGTCACGC	49489999	0.0007	5.46e-06
5	NC_000001	ATTGAAGGTATCGCGCGTCACGC	128831498	0.0039	ATTGAAGGTATCGCGCGTCACGC	128832340	0.0007	5.46e-06
5	NC_000013	ATTGAAGGTATCGCGCGTCACGC	4012319	0.0039	ATTGAAGGTATCGCGCGTCACGC	4013161	0.0007	5.46e-06
5	NC_000024	ATTGAAGGTATCGCGCGTCACGC	29933161	0.0039	ATTGAAGGTATCGCGCGTCACGC	29934003	0.0007	5.46e-06
5	NC_000021	ATTGAAGGTATCGCGCGTCACGC	4012319	0.0039	ATTGAAGGTATCGCGCGTCACGC	4013161	0.0007	5.46e-06
5	NC_000009	ATTGAAGGTATCGCGCGTCACGC	136886019	0.0011	ATTGAAGGTATCGCGCGTCACGC	136886042	0.0023	5.06e-06
5	NC_000010	ATTGAAGGTATCGCGCGTCACGC	133230253	0.0018	ATTGAAGGTATCGCGCGTCACGC	133230525	0.0013	4.68e-06
5	NC_000012	ATTGAAGGTATCGCGCGTCACGC	120904413	0.0014	ATTGAAGGTATCGCGCGTCACGC	120904418	0.0016	4.48e-06
5	NC_000005	ATTGAAGGTATCGCGCGTCACGC	69415307	0.0016	ATTGAAGGTATCGCGCGTCACGC	69415386	0.0014	4.48e-06
5	NC_000012	ATTGAAGGTATCGCGCGTCACGC	119989124	0.0013	ATTGAAGGTATCGCGCGTCACGC	119989255	0.0017	4.42e-06
5	NC_000012	ATTGAAGGTATCGCGCGTCACGC	132560144	0.0022	ATTGAAGGTATCGCGCGTCACGC	132560494	0.001	4.4e-06
5	NC_000008	ATTGAAGGTATCGCGCGTCACGC	65841725	0.0009	ATTGAAGGTATCGCGCGTCACGC	65842578	0.0023	4.14e-06
5	NC_000020	ATTGAAGGTATCGCGCGTCACGC	61977190	0.0013	ATTGAAGGTATCGCGCGTCACGC	61977230	0.0015	3.9e-06
5	NC_000004	ATTGAAGGTATCGCGCGTCACGC	18021746	0.0093	ATTGAAGGTATCGCGCGTCACGC	18021760	0.0002	3.72e-06
5	NC_000011	ATTGAAGGTATCGCGCGTCACGC	65833836	0.0003	ATTGAAGGTATCGCGCGTCACGC	65833850	0.0059	3.54e-06
5	NC_000023	ATTGAAGGTATCGCGCGTCACGC	154490691	0.0017	ATTGAAGGTATCGCGCGTCACGC	154490786	0.001	3.4e-06
5	NC_000018	ATTGAAGGTATCGCGCGTCACGC	63367275	0.001	ATTGAAGGTATCGCGCGTCACGC	63367605	0.0017	3.4e-06
5	NC_000017	ATTGAAGGTATCGCGCGTCACGC	78359877	0.0013	ATTGAAGGTATCGCGCGTCACGC	78360262	0.0013	3.38e-06
5	NC_000004	ATTGAAGGTATCGCGCGTCACGC	15702965	0.0002	ATTGAAGGTATCGCGCGTCACGC	15703226	0.0083	3.32e-06
5	NC_000005	ATTGAAGGTATCGCGCGTCACGC	61330897	0.0054	ATTGAAGGTATCGCGCGTCACGC	61331299	0.0003	3.24e-06
5	NC_000011	ATTGAAGGTATCGCGCGTCACGC	6419336	0.0013	ATTGAAGGTATCGCGCGTCACGC	6419384	0.0012	3.12e-06
5	NC_000024	ATTGAAGGTATCGCGCGTCACGC	46530114	0.0008	ATTGAAGGTATCGCGCGTCACGC	46530119	0.0019	3.04e-06
5	NC_000003	ATTGAAGGTATCGCGCGTCACGC	23945899	0.0002	ATTGAAGGTATCGCGCGTCACGC	23945913	0.0076	3.04e-06
5	NC_000006	ATTGAAGGTATCGCGCGTCACGC	167827271	0.0002	ATTGAAGGTATCGCGCGTCACGC	167827673	0.0073	2.92e-06
5	NC_000019	ATTGAAGGTATCGCGCGTCACGC	13864861	0.0009	ATTGAAGGTATCGCGCGTCACGC	13865515	0.0016	2.88e-06
5	NC_000010	ATTGAAGGTATCGCGCGTCACGC	3067106	0.0009	ATTGAAGGTATCGCGCGTCACGC	3068297	0.0016	2.88e-06
5	NC_000018	ATTGAAGGTATCGCGCGTCACGC	13726555	0.0011	ATTGAAGGTATCGCGCGTCACGC	13726678	0.0013	2.86e-06
5	NC_000012	ATTGAAGGTATCGCGCGTCACGC	119989124	0.0013	ATTGAAGGTATCGCGCGTCACGC	119989774	0.0011	2.86e-06
5	NC_000007	ATTGAAGGTATCGCGCGTCACGC	157576589	0.002	ATTGAAGGTATCGCGCGTCACGC	157576594	0.0007	2.8e-06
5	NC_000005	ATTGAAGGTATCGCGCGTCACGC	2750760	0.0069	ATTGAAGGTATCGCGCGTCACGC	2751420	0.0002	2.76e-06
5	NC_000020	ATTGAAGGTATCGCGCGTCACGC	35771837	0.0017	ATTGAAGGTATCGCGCGTCACGC	35772263	0.0008	2.72e-06
5	NC_000009	ATTGAAGGTATCGCGCGTCACGC	49638895	0.0007	ATTGAAGGTATCGCGCGTCACGC	49639209	0.0019	2.66e-06
5	NC_000001	ATTGAAGGTATCGCGCGTCACGC	128981236	0.0007	ATTGAAGGTATCGCGCGTCACGC	128981550	0.0019	2.66e-06
5	NC_000021	ATTGAAGGTATCGCGCGTCACGC	4162057	0.0007	ATTGAAGGTATCGCGCGTCACGC	4162371	0.0019	2.66e-06
5	NC_000013	ATTGAAGGTATCGCGCGTCACGC	4162057	0.0007	ATTGAAGGTATCGCGCGTCACGC	4162371	0.0019	2.66e-06
5	NC_000024	ATTGAAGGTATCGCGCGTCACGC	30082899	0.0007	ATTGAAGGTATCGCGCGTCACGC	30083213	0.0019	2.66e-06
5	NC_000022	ATTGAAGGTATCGCGCGTCACGC	4162057	0.0007	ATTGAAGGTATCGCGCGTCACGC	4162371	0.0019	2.66e-06
5	NC_000011	ATTGAAGGTATCGCGCGTCACGC	20597121	0.001	ATTGAAGGTATCGCGCGTCACGC	20597155	0.0013	2.6e-06
5	NC_000010	ATTGAAGGTATCGCGCGTCACGC	128126198	0.0008	ATTGAAGGTATCGCGCGTCACGC	128126791	0.0016	2.56e-06
5	NC_000012	ATTGAAGGTATCGCGCGTCACGC	122975169	0.0009	ATTGAAGGTATCGCGCGTCACGC	122975315	0.0014	2.52e-06
5	NC_000010	ATTGAAGGTATCGCGCGTCACGC	132397128	0.0003	ATTGAAGGTATCGCGCGTCACGC	132397142	0.0041	2.46e-06
5	NC_000005	ATTGAAGGTATCGCGCGTCACGC	14144821	0.0011	ATTGAAGGTATCGCGCGTCACGC	14145118	0.0011	2.42e-06
5	NC_000010	ATTGAAGGTATCGCGCGTCACGC	130110809	0.0013	ATTGAAGGTATCGCGCGTCACGC	130110887	0.0009	2.34e-06
5	NC_000004	ATTGAAGGTATCGCGCGTCACGC	90127856	0.0023	ATTGAAGGTATCGCGCGTCACGC	90127861	0.0005	2.3e-06
5	NC_000006	ATTGAAGGTATCGCGCGTCACGC	79077591	0.0002	ATTGAAGGTATCGCGCGTCACGC	79077668	0.0057	2.28e-06
5	NC_000005	ATTGAAGGTATCGCGCGTCACGC	91380228	0.0113	ATTGAAGGTATCGCGCGTCACGC	91380319	0.0001	2.26e-06
5	NC_000004	ATTGAAGGTATCGCGCGTCACGC	155667160	0.0016	ATTGAAGGTATCGCGCGTCACGC	155667729	0.0007	2.24e-06
5	NC_000005	ATTGAAGGTATCGCGCGTCACGC	1921610	0.0009	ATTGAAGGTATCGCGCGTCACGC	1921922	0.0012	2.16e-06
5	NC_000007	ATTGAAGGTATCGCGCGTCACGC	106284772	0.0009	ATTGAAGGTATCGCGCGTCACGC	106285056	0.0012	2.16e-06
5	NC_000003	ATTGAAGGTATCGCGCGTCACGC	38453671	0.0106	ATTGAAGGTATCGCGCGTCACGC	38454621	0.0001	2.12e-06
5	NC_000006	ATTGAAGGTATCGCGCGTCACGC	14117417	0.0003	ATTGAAGGTATCGCGCGTCACGC	14117431	0.0034	2.04e-06
5	NC_000004	ATTGAAGGTATCGCGCGTCACGC	826136	0.001	ATTGAAGGTATCGCGCGTCACGC	826513	0.001	2e-06
5	NC_000001	ATTGAAGGTATCGCGCGTCACGC	26472272	0.0009	ATTGAAGGTATCGCGCGTCACGC	26473092	0.0011	1.98e-06
5	NC_000010	ATTGAAGGTATCGCGCGTCACGC	43266661	0.0009	ATTGAAGGTATCGCGCGTCACGC	43267124	0.0011	1.98e-06
5	NC_000002	ATTGAAGGTATCGCGCGTCACGC	149330414	0.0006	ATTGAAGGTATCGCGCGTCACGC	149330536	0.0016	1.92e-06
5	NC_000017	ATTGAAGGTATCGCGCGTCACGC	18183124	0.0008	ATTGAAGGTATCGCGCGTCACGC	18183561	0.0012	1.92e-06
5	NC_000004	ATTGAAGGTATCGCGCGTCACGC	141637105	0.0008	ATTGAAGGTATCGCGCGTCACGC	141637110	0.0012	1.92e-06
5	NC_000011	ATTGAAGGTATCGCGCGTCACGC	68213730	0.0006	ATTGAAGGTATCGCGCGTCACGC	68213790	0.0016	1.92e-06
5	NC_000008	ATTGAAGGTATCGCGCGTCACGC	2001682	0.0007	ATTGAAGGTATCGCGCGTCACGC	2002882	0.0013	1.82e-06
5	NC_000005	ATTGAAGGTATCGCGCGTCACGC	159095409	0.0007	ATTGAAGGTATCGCGCGTCACGC	159095410	0.0013	1.82e-06
5	NC_000002	ATTGAAGGTATCGCGCGTCACGC	162074040	0.0007	ATTGAAGGTATCGCGCGTCACGC	162074198	0.0013	1.82e-06
5	NC_000004	ATTGAAGGTATCGCGCGTCACGC	105895480	0.0009	ATTGAAGGTATCGCGCGTCACGC	105895856	0.001	1.8e-06
5	NC_000023	ATTGAAGGTATCGCGCGTCACGC	53320594	0.0011	ATTGAAGGTATCGCGCGTCACGC	53321219	0.0008	1.76e-06
5	NC_000008	ATTGAAGGTATCGCGCGTCACGC	80485850	0.0008	ATTGAAGGTATCGCGCGTCACGC	80486745	0.0011	1.76e-06
5	NC_000007	ATTGAAGGTATCGCGCGTCACGC	909509	0.0022	ATTGAAGGTATCGCGCGTCACGC	909799	0.0004	1.76e-06
5	NC_000017	ATTGAAGGTATCGCGCGTCACGC	76353405	0.0008	ATTGAAGGTATCGCGCGTCACGC	76353642	0.0011	1.76e-06
5	NC_000004	ATTGAAGGTATCGCGCGTCACGC	961466	0.0043	ATTGAAGGTATCGCGCGTCACGC	962367	0.0002	1.72e-06
5	NC_000010	ATTGAAGGTATCGCGCGTCACGC	5666179	0.0012	ATTGAAGGTATCGCGCGTCACGC	5666404	0.0007	1.68e-06
5	NC_000012	ATTGAAGGTATCGCGCGTCACGC	45611212	0.0009	ATTGAAGGTATCGCGCGTCACGC	45611217	0.0009	1.62e-06
5	NC_000019	ATTGAAGGTATCGCGCGTCACGC	13864861	0.0009	ATTGAAGGTATCGCGCGTCACGC	13865126	0.0009	1.62e-06
5	NC_000011	ATTGAAGGTATCGCGCGTCACGC	67630027	0.0008	ATTGAAGGTATCGCGCGTCACGC	67630775	0.001	1.6e-06
5	NC_000005	ATTGAAGGTATCGCGCGTCACGC	132369677	0.0008	ATTGAAGGTATCGCGCGTCACGC	132369737	0.001	1.6e-06
5	NC_000006	ATTGAAGGTATCGCGCGTCACGC	134175347	0.0001	ATTGAAGGTATCGCGCGTCACGC	134175673	0.008	1.6e-06
5	NC_000002	ATTGAAGGTATCGCGCGTCACGC	231707353	0.0002	ATTGAAGGTATCGCGCGTCACGC	231708361	0.0039	1.56e-06
5	NC_000007	ATTGAAGGTATCGCGCGTCACGC	191949	0.0039	ATTGAAGGTATCGCGCGTCACGC	192412	0.0002	1.56e-06
5	NC_000002	ATTGAAGGTATCGCGCGTCACGC	169734051	0.0001	ATTGAAGGTATCGCGCGTCACGC	169734423	0.0073	1.46e-06
5	NC_000023	ATTGAAGGTATCGCGCGTCACGC	19122148	0.0008	ATTGAAGGTATCGCGCGTCACGC	19122596	0.0009	1.44e-06
5	NC_000007	ATTGAAGGTATCGCGCGTCACGC	148884183	0.0009	ATTGAAGGTATCGCGCGTCACGC	148884356	0.0008	1.44e-06
5	NC_000004	ATTGAAGGTATCGCGCGTCACGC	82373988	0.0006	ATTGAAGGTATCGCGCGTCACGC	82374013	0.0012	1.44e-06
5	NC_000013	ATTGAAGGTATCGCGCGTCACGC	112773801	0.0007	ATTGAAGGTATCGCGCGTCACGC	112773806	0.001	1.4e-06
5	NC_000001	ATTGAAGGTATCGCGCGTCACGC	30908443	0.001	ATTGAAGGTATCGCGCGTCACGC	30908640	0.0007	1.4e-06
5	NC_000006	ATTGAAGGTATCGCGCGTCACGC	31490770	0.0003	ATTGAAGGTATCGCGCGTCACGC	31490775	0.0022	1.32e-06
5	NC_000007	ATTGAAGGTATCGCGCGTCACGC	29806857	0.0006	ATTGAAGGTATCGCGCGTCACGC	29806858	0.0011	1.32e-06
5	NC_000012	ATTGAAGGTATCGCGCGTCACGC	119989702	0.0006	ATTGAAGGTATCGCGCGTCACGC	119989774	0.0011	1.32e-06
5	NC_000005	ATTGAAGGTATCGCGCGTCACGC	659197	0.0013	ATTGAAGGTATCGCGCGTCACGC	659202	0.0005	1.3e-06
5	NC_000006	ATTGAAGGTATCGCGCGTCACGC	43285464	0.0009	ATTGAAGGTATCGCGCGTCACGC	43285469	0.0007	1.26e-06
5	NC_000018	ATTGAAGGTATCGCGCGTCACGC	79951621	0.0009	ATTGAAGGTATCGCGCGTCACGC	79952166	0.0007	1.26e-06
5	NC_000005	ATTGAAGGTATCGCGCGTCACGC	693360	0.0009	ATTGAAGGTATCGCGCGTCACGC	693704	0.0007	1.26e-06
5	NC_000013	ATTGAAGGTATCGCGCGTCACGC	28494018	0.001	ATTGAAGGTATCGCGCGTCACGC	28494263	0.0006	1.2e-06
5	NC_000006	ATTGAAGGTATCGCGCGTCACGC	163414198	0.0059	ATTGAAGGTATCGCGCGTCACGC	163414934	0.0001	1.18e-06
5	NC_000003	ATTGAAGGTATCGCGCGTCACGC	53045297	0.0001	ATTGAAGGTATCGCGCGTCACGC	53045368	0.0058	1.16e-06
5	NC_000005	ATTGAAGGTATCGCGCGTCACGC	127030128	0.0001	ATTGAAGGTATCGCGCGTCACGC	127030736	0.0057	1.14e-06
5	NC_000005	ATTGAAGGTATCGCGCGTCACGC	127030264	0.0001	ATTGAAGGTATCGCGCGTCACGC	127030736	0.0057	1.14e-06
5	NC_000024	ATTGAAGGTATCGCGCGTCACGC	51383757	0.0007	ATTGAAGGTATCGCGCGTCACGC	51383762	0.0008	1.12e-06
5	NC_000007	ATTGAAGGTATCGCGCGTCACGC	139523969	0.0056	ATTGAAGGTATCGCGCGTCACGC	139524239	0.0001	1.12e-06
5	NC_000002	ATTGAAGGTATCGCGCGTCACGC	47783752	0.0008	ATTGAAGGTATCGCGCGTCACGC	47783801	0.0007	1.12e-06
5	NC_000006	ATTGAAGGTATCGCGCGTCACGC	53359397	0.0002	ATTGAAGGTATCGCGCGTCACGC	53359833	0.0027	1.08e-06
5	NC_000004	ATTGAAGGTATCGCGCGTCACGC	44447809	0.0002	ATTGAAGGTATCGCGCGTCACGC	44448713	0.0027	1.08e-06
5	NC_000004	ATTGAAGGTATCGCGCGTCACGC	52862142	0.0006	ATTGAAGGTATCGCGCGTCACGC	52862196	0.0009	1.08e-06
List of accessions that are NOT covered
Solution Number	Accession	Definition
Coverage
Solution Number	Accession	Forward Primer	FP Pos	FP Tm	FP %Bound	Reverse Primer	RP Pos	RP Tm	RP %Bound	Probe	Probe Pos	Probe Tm	Probe %Bound	RT Primer	RT Pos	RT Tm	RT %Bound
6	NZ_CP006918	TATCAGGCCACCAGCGATCTGTCCGT	3133737	75.6	0.9999	CAATAGCCCTCGGTGTGATCCGG	3133824	68.8	0.9914	AGGCTTCCTACATAGCGCACG	3133772	62.9	0.6383
6	NZ_CP006923	TATCAGGCCACCAGCGATCTGTCCGT	3089619	75.6	0.9999	CAATAGCCCTCGGTGTGATCCGG	3089706	68.8	0.9914	AGGCTTCCTACATAGCGCACG	3089654	62.9	0.6383
6	NZ_CP011989	TATCAGGCCACCAGCGATCTGTCCGT	3050880	75.6	0.9999	CAATAGCCCTCGGTGTGATCCGG	3050967	68.8	0.9914	AGGCTTCCTACATAGCGCACG	3050915	62.9	0.6383
6	rcNZ_CP014696.2	TATCAGGCCACCAGCGATCTGTCCGT	4513992	75.6	0.9999	CAATAGCCCTCGGTGTGATCCGG	4514079	70.4	0.9987	AGGCTTCCTACATAGCGCACG	4514027	70.5	0.9981
6	rcNZ_CP007727.1	TATCAGGCCACCAGCGATCTGTCCGT	3194543	75.6	0.9999	CAATAGCCCTCGGTGTGATCCGG	3194630	68.8	0.9914	AGGCTTCCTACATAGCGCACG	3194578	62.9	0.6383
6	rcNZ_CP006798.1	TATCAGGCCACCAGCGATCTGTCCGT	5022306	75.6	0.9999	CAATAGCCCTCGGTGTGATCCGG	5022393	68.8	0.9914	AGGCTTCCTACATAGCGCACG	5022341	62.9	0.6383
6	rcNZ_CP008827.1	TATCAGGCCACCAGCGATCTGTCCGT	3193336	75.6	0.9999	CAATAGCCCTCGGTGTGATCCGG	3193423	68.8	0.9914	AGGCTTCCTACATAGCGCACG	3193371	62.9	0.6383
6	NC_013850	TATCAGGCCACCAGCGATCTGTCCGT	3198748	75.6	0.9999	CAATAGCCCTCGGTGTGATCCGG	3198835	68.8	0.9914	AGGCTTCCTACATAGCGCACG	3198783	62.9	0.6383
6	rcNZ_CP009114.1	TATCAGGCCACCAGCGATCTGTCCGT	4864998	75.6	0.9999	CAATAGCCCTCGGTGTGATCCGG	4865085	68.8	0.9914	AGGCTTCCTACATAGCGCACG	4865033	62.9	0.6383
6	NZ_CP027064	TATCAGGCCACCAGCGATCTGTCCGT	3239880	70.7	0.9985	CAATAGCCCTCGGTGTGATCCGG	3239967	68.8	0.9914	AGGCTTCCTACATAGCGCACG	3239915	62.9	0.6383
6	NZ_CP009274	TATCAGGCCACCAGCGATCTGTCCGT	3236355	75.6	0.9999	CAATAGCCCTCGGTGTGATCCGG	3236442	68.8	0.9914	AGGCTTCCTACATAGCGCACG	3236390	62.9	0.6383
6	rcNC_016845.1	TATCAGGCCACCAGCGATCTGTCCGT	3136843	75.6	0.9999	CAATAGCCCTCGGTGTGATCCGG	3136930	68.8	0.9914	AGGCTTCCTACATAGCGCACG	3136878	62.9	0.6383
6	rcNC_009648.1	TATCAGGCCACCAGCGATCTGTCCGT	3913910	75.6	0.9999	CAATAGCCCTCGGTGTGATCCGG	3913997	68.8	0.9914	AGGCTTCCTACATAGCGCACG	3913945	62.9	0.6383
6	NZ_CP029437	TATCAGGCCACCAGCGATCTGTCCGT	374829	70.7	0.9985	CAATAGCCCTCGGTGTGATCCGG	374916	68.8	0.9914	AGGCTTCCTACATAGCGCACG	374864	65.5	0.9211
6	NZ_CP011985	TATCAGGCCACCAGCGATCTGTCCGT	3043299	75.6	0.9999	CAATAGCCCTCGGTGTGATCCGG	3043386	68.8	0.9914	AGGCTTCCTACATAGCGCACG	3043334	62.9	0.6383
6	NZ_CP010523	TATCAGGCCACCAGCGATCTGTCCGT	3220732	70.7	0.9985	CAATAGCCCTCGGTGTGATCCGG	3220819	68.8	0.9914	AGGCTTCCTACATAGCGCACG	3220767	62.9	0.6383
6	NZ_CP011313	TATCAGGCCACCAGCGATCTGTCCGT	3095281	75.6	0.9999	CAATAGCCCTCGGTGTGATCCGG	3095368	68.8	0.9914	AGGCTTCCTACATAGCGCACG	3095316	62.9	0.6383
6	NZ_CP023478	TATCAGGCCACCAGCGATCTGTCCGT	2968247	75.6	0.9999	CAATAGCCCTCGGTGTGATCCGG	2968334	70.4	0.9987	AGGCTTCCTACATAGCGCACG	2968282	62.9	0.6383
6	rcNZ_CP006659.2	TATCAGGCCACCAGCGATCTGTCCGT	3196957	75.6	0.9999	CAATAGCCCTCGGTGTGATCCGG	3197044	68.8	0.9914	AGGCTTCCTACATAGCGCACG	3196992	62.9	0.6383
6	NC_018522	TATCAGGCCACCAGCGATCTGTCCGT	3107371	75.6	0.9999	CAATAGCCCTCGGTGTGATCCGG	3107458	68.8	0.9914	AGGCTTCCTACATAGCGCACG	3107406	62.9	0.6383
6	rcNC_012731.1	TATCAGGCCACCAGCGATCTGTCCGT	3053690	75.6	0.9999	CAATAGCCCTCGGTGTGATCCGG	3053777	68.8	0.9914	AGGCTTCCTACATAGCGCACG	3053725	62.9	0.6383
6	rcNZ_CP014154.1	TATCAGGCCACCAGCGATCTGTCCGT	3952312	69.1	0.9963	CAATAGCCCTCGGTGTGATCCGG	3952399	70.4	0.9987	AGGCTTCCTACATAGCGCACG	3952347	65.5	0.9211
6	rcNZ_CP008929.1	TATCAGGCCACCAGCGATCTGTCCGT	1402073	75.6	0.9999	CAATAGCCCTCGGTGTGATCCGG	1402160	68.8	0.9914	AGGCTTCCTACATAGCGCACG	1402108	62.9	0.6383
6	NZ_CP011976	TATCAGGCCACCAGCGATCTGTCCGT	3103997	75.6	0.9999	CAATAGCCCTCGGTGTGATCCGG	3104084	68.8	0.9914	AGGCTTCCTACATAGCGCACG	3104032	62.9	0.6383
6	NZ_CP009208	TATCAGGCCACCAGCGATCTGTCCGT	1213309	75.6	0.9999	CAATAGCCCTCGGTGTGATCCGG	1213396	68.8	0.9914	AGGCTTCCTACATAGCGCACG	1213344	62.9	0.6383
6	NC_011283	TATCAGGCCACCAGCGATCTGTCCGT	3247665	70.7	0.9985	CAATAGCCCTCGGTGTGATCCGG	3247752	68.8	0.9914	AGGCTTCCTACATAGCGCACG	3247700	62.9	0.6383
6	rcNZ_CP009876.1	TATCAGGCCACCAGCGATCTGTCCGT	3056304	75.6	0.9999	CAATAGCCCTCGGTGTGATCCGG	3056391	68.8	0.9914	AGGCTTCCTACATAGCGCACG	3056339	62.9	0.6383
6	rcNZ_CP017284.1	TATCAGGCCACCAGCGATCTGTCCGT	3307288	70.7	0.9985	CAATAGCCCTCGGTGTGATCCGG	3307375	68.8	0.9914	AGGCTTCCTACATAGCGCACG	3307323	62.9	0.6383
6	NZ_CP028555	TATCAGGCCACCAGCGATCTGTCCGT	3131356	70.7	0.9985	CAATAGCCCTCGGTGTGATCCGG	3131443	68.8	0.9914	AGGCTTCCTACATAGCGCACG	3131391	62.9	0.6383
6	NZ_CP003999	TATCAGGCCACCAGCGATCTGTCCGT	3073011	75.6	0.9999	CAATAGCCCTCGGTGTGATCCGG	3073098	68.8	0.9914	AGGCTTCCTACATAGCGCACG	3073046	62.9	0.6383
6	NZ_CP011980	TATCAGGCCACCAGCGATCTGTCCGT	3029346	75.6	0.9999	CAATAGCCCTCGGTGTGATCCGG	3029433	68.8	0.9914	AGGCTTCCTACATAGCGCACG	3029381	62.9	0.6383
Exclusions
Solution Number	Accession	Forward Primer	Forward Primer Position	Forward Primer Percentage	Reverse Primer	Reverse Primer Position	Reverse Primer Percentage	Penalty
6	NC_000019	CAATAGCCCTCGGTGTGATCCGG	5244046	0.0026	TATCAGGCCACCAGCGATCTGTCCGT	5244220	0.0056	2.91e-05
6	NC_002516.2	TATCAGGCCACCAGCGATCTGTCCGT	1012492	0.0008	TATCAGGCCACCAGCGATCTGTCCGT	1013002	0.0164	2.62e-05
6	NC_018011.1	TATCAGGCCACCAGCGATCTGTCCGT	1951406	0.0037	TATCAGGCCACCAGCGATCTGTCCGT	1951919	0.0032	2.37e-05
6	NC_011835	CAATAGCCCTCGGTGTGATCCGG	1022245	0.0022	TATCAGGCCACCAGCGATCTGTCCGT	1022826	0.0018	7.92e-06
6	NC_012814	CAATAGCCCTCGGTGTGATCCGG	1413340	0.0022	TATCAGGCCACCAGCGATCTGTCCGT	1413921	0.0018	7.92e-06
6	NC_012815	CAATAGCCCTCGGTGTGATCCGG	1413273	0.0022	TATCAGGCCACCAGCGATCTGTCCGT	1413854	0.0018	7.92e-06
6	NC_000014	TATCAGGCCACCAGCGATCTGTCCGT	100845342	0.0014	CAATAGCCCTCGGTGTGATCCGG	100845595	0.0027	7.56e-06
6	NC_000007	TATCAGGCCACCAGCGATCTGTCCGT	1444101	0.0001	TATCAGGCCACCAGCGATCTGTCCGT	1445128	0.0316	6.32e-06
6	NC_000007	TATCAGGCCACCAGCGATCTGTCCGT	1444293	0.0001	TATCAGGCCACCAGCGATCTGTCCGT	1445128	0.0316	6.32e-06
6	NC_000007	TATCAGGCCACCAGCGATCTGTCCGT	1444005	0.0001	TATCAGGCCACCAGCGATCTGTCCGT	1445128	0.0316	6.32e-06
6	NC_000007	TATCAGGCCACCAGCGATCTGTCCGT	1444053	0.0001	TATCAGGCCACCAGCGATCTGTCCGT	1445128	0.0316	6.32e-06
6	NC_000007	TATCAGGCCACCAGCGATCTGTCCGT	1444197	0.0001	TATCAGGCCACCAGCGATCTGTCCGT	1445128	0.0316	6.32e-06
6	NC_000007	TATCAGGCCACCAGCGATCTGTCCGT	1444149	0.0001	TATCAGGCCACCAGCGATCTGTCCGT	1445128	0.0316	6.32e-06
6	CP022479.1	TATCAGGCCACCAGCGATCTGTCCGT	2503854	0.009	TATCAGGCCACCAGCGATCTGTCCGT	2504938	0.0003	5.4e-06
6	NC_018011.1	TATCAGGCCACCAGCGATCTGTCCGT	1050582	0.0009	TATCAGGCCACCAGCGATCTGTCCGT	1051441	0.0024	4.32e-06
6	CP016889.1	TATCAGGCCACCAGCGATCTGTCCGT	2168461	0.0004	TATCAGGCCACCAGCGATCTGTCCGT	2169396	0.005	4e-06
6	NC_000001	TATCAGGCCACCAGCGATCTGTCCGT	22563689	0.0047	TATCAGGCCACCAGCGATCTGTCCGT	22563891	0.0003	2.82e-06
6	NC_014828.1	TATCAGGCCACCAGCGATCTGTCCGT	213411	0.002	TATCAGGCCACCAGCGATCTGTCCGT	213546	0.0007	2.8e-06
6	NC_000016	CAATAGCCCTCGGTGTGATCCGG	88779738	0.0005	TATCAGGCCACCAGCGATCTGTCCGT	88780729	0.0019	1.9e-06
6	NC_014828.1	TATCAGGCCACCAGCGATCTGTCCGT	2315234	0.0005	TATCAGGCCACCAGCGATCTGTCCGT	2315411	0.0014	1.4e-06
6	NC_000001	TATCAGGCCACCAGCGATCTGTCCGT	6161210	0.0002	TATCAGGCCACCAGCGATCTGTCCGT	6161822	0.003	1.2e-06
6	NC_000002	TATCAGGCCACCAGCGATCTGTCCGT	43168135	0.0059	TATCAGGCCACCAGCGATCTGTCCGT	43169356	0.0001	1.18e-06
List of accessions that are NOT covered
Solution Number	Accession	Definition
Coverage
Solution Number	Accession	Forward Primer	FP Pos	FP Tm	FP %Bound	Reverse Primer	RP Pos	RP Tm	RP %Bound	Probe	Probe Pos	Probe Tm	Probe %Bound	RT Primer	RT Pos	RT Tm	RT %Bound
7	NZ_CP009208	TGCGCTATGTAGGAAGCCTGCGCC	1213346	71.5	0.9993	ATAGCCCAGTTTGGCGTCGGCGA	1213421	72.2	0.9993	AATAGCCCTCGGTGTGATCCGG	1213396	71.5	0.9985
7	rcNZ_CP006798.1	TGCGCTATGTAGGAAGCCTGCGCC	5022343	71.5	0.9993	ATAGCCCAGTTTGGCGTCGGCGA	5022418	72.2	0.9993	AATAGCCCTCGGTGTGATCCGG	5022393	71.5	0.9985
7	NZ_CP006918	TGCGCTATGTAGGAAGCCTGCGCC	3133774	71.5	0.9993	ATAGCCCAGTTTGGCGTCGGCGA	3133849	72.2	0.9993	AATAGCCCTCGGTGTGATCCGG	3133824	71.5	0.9985
7	rcNZ_CP009876.1	TGCGCTATGTAGGAAGCCTGCGCC	3056341	71.5	0.9993	ATAGCCCAGTTTGGCGTCGGCGA	3056416	72.2	0.9993	AATAGCCCTCGGTGTGATCCGG	3056391	71.5	0.9985
7	NZ_CP009274	TGCGCTATGTAGGAAGCCTGCGCC	3236392	71.5	0.9993	ATAGCCCAGTTTGGCGTCGGCGA	3236467	72.7	0.9997	AATAGCCCTCGGTGTGATCCGG	3236442	71.5	0.9985
7	NZ_CP011989	TGCGCTATGTAGGAAGCCTGCGCC	3050917	71.5	0.9993	ATAGCCCAGTTTGGCGTCGGCGA	3050992	72.2	0.9993	AATAGCCCTCGGTGTGATCCGG	3050967	71.5	0.9985
7	rcNC_012731.1	TGCGCTATGTAGGAAGCCTGCGCC	3053727	71.5	0.9993	ATAGCCCAGTTTGGCGTCGGCGA	3053802	72.2	0.9993	AATAGCCCTCGGTGTGATCCGG	3053777	71.5	0.9985
7	NZ_CP003999	TGCGCTATGTAGGAAGCCTGCGCC	3073048	71.5	0.9993	ATAGCCCAGTTTGGCGTCGGCGA	3073123	72.2	0.9993	AATAGCCCTCGGTGTGATCCGG	3073098	71.5	0.9985
7	NZ_CP023478	TGCGCTATGTAGGAAGCCTGCGCC	2968284	71.5	0.9993	ATAGCCCAGTTTGGCGTCGGCGA	2968359	72.7	0.9997	AATAGCCCTCGGTGTGATCCGG	2968334	72.1	0.9994
7	NZ_CP010523	TGCGCTATGTAGGAAGCCTGCGCC	3220769	71.5	0.9993	ATAGCCCAGTTTGGCGTCGGCGA	3220844	72.7	0.9997	AATAGCCCTCGGTGTGATCCGG	3220819	71.5	0.9985
7	rcNZ_CP007727.1	TGCGCTATGTAGGAAGCCTGCGCC	3194580	71.5	0.9993	ATAGCCCAGTTTGGCGTCGGCGA	3194655	72.2	0.9993	AATAGCCCTCGGTGTGATCCGG	3194630	71.5	0.9985
7	NZ_CP011985	TGCGCTATGTAGGAAGCCTGCGCC	3043336	71.5	0.9993	ATAGCCCAGTTTGGCGTCGGCGA	3043411	72.2	0.9993	AATAGCCCTCGGTGTGATCCGG	3043386	71.5	0.9985
7	NC_011283	TGCGCTATGTAGGAAGCCTGCGCC	3247702	71.5	0.9993	ATAGCCCAGTTTGGCGTCGGCGA	3247777	72.7	0.9997	AATAGCCCTCGGTGTGATCCGG	3247752	71.5	0.9985
7	NZ_CP029437	TGCGCTATGTAGGAAGCCTGCGCC	374866	71.5	0.9993	ATAGCCCAGTTTGGCGTCGGCGA	374941	72.7	0.9997	AATAGCCCTCGGTGTGATCCGG	374916	71.5	0.9985
7	NZ_CP027064	TGCGCTATGTAGGAAGCCTGCGCC	3239917	71.5	0.9993	ATAGCCCAGTTTGGCGTCGGCGA	3239992	72.7	0.9997	AATAGCCCTCGGTGTGATCCGG	3239967	71.5	0.9985
7	rcNZ_CP017284.1	TGCGCTATGTAGGAAGCCTGCGCC	3307325	71.5	0.9993	ATAGCCCAGTTTGGCGTCGGCGA	3307400	72.7	0.9997	AATAGCCCTCGGTGTGATCCGG	3307375	71.5	0.9985
7	rcNC_016845.1	TGCGCTATGTAGGAAGCCTGCGCC	3136880	71.5	0.9993	ATAGCCCAGTTTGGCGTCGGCGA	3136955	72.2	0.9993	AATAGCCCTCGGTGTGATCCGG	3136930	71.5	0.9985
7	rcNZ_CP008827.1	TGCGCTATGTAGGAAGCCTGCGCC	3193373	71.5	0.9993	ATAGCCCAGTTTGGCGTCGGCGA	3193448	72.2	0.9993	AATAGCCCTCGGTGTGATCCGG	3193423	71.5	0.9985
7	NZ_CP028555	TGCGCTATGTAGGAAGCCTGCGCC	3131393	71.5	0.9993	ATAGCCCAGTTTGGCGTCGGCGA	3131468	72.7	0.9997	AATAGCCCTCGGTGTGATCCGG	3131443	71.5	0.9985
7	NC_013850	TGCGCTATGTAGGAAGCCTGCGCC	3198785	71.5	0.9993	ATAGCCCAGTTTGGCGTCGGCGA	3198860	72.7	0.9997	AATAGCCCTCGGTGTGATCCGG	3198835	71.5	0.9985
7	rcNZ_CP014696.2	TGCGCTATGTAGGAAGCCTGCGCC	4514029	74.7	0.9999	ATAGCCCAGTTTGGCGTCGGCGA	4514104	72.7	0.9997	AATAGCCCTCGGTGTGATCCGG	4514079	72.1	0.9994
7	rcNZ_CP006659.2	TGCGCTATGTAGGAAGCCTGCGCC	3196994	71.5	0.9993	ATAGCCCAGTTTGGCGTCGGCGA	3197069	72.2	0.9993	AATAGCCCTCGGTGTGATCCGG	3197044	71.5	0.9985
7	NZ_CP011980	TGCGCTATGTAGGAAGCCTGCGCC	3029383	71.5	0.9993	ATAGCCCAGTTTGGCGTCGGCGA	3029458	72.2	0.9993	AATAGCCCTCGGTGTGATCCGG	3029433	71.5	0.9985
7	NZ_CP011976	TGCGCTATGTAGGAAGCCTGCGCC	3104034	71.5	0.9993	ATAGCCCAGTTTGGCGTCGGCGA	3104109	72.2	0.9993	AATAGCCCTCGGTGTGATCCGG	3104084	71.5	0.9985
7	NC_018522	TGCGCTATGTAGGAAGCCTGCGCC	3107408	71.5	0.9993	ATAGCCCAGTTTGGCGTCGGCGA	3107483	72.2	0.9993	AATAGCCCTCGGTGTGATCCGG	3107458	71.5	0.9985
7	rcNZ_CP008929.1	TGCGCTATGTAGGAAGCCTGCGCC	1402110	71.5	0.9993	ATAGCCCAGTTTGGCGTCGGCGA	1402185	72.2	0.9993	AATAGCCCTCGGTGTGATCCGG	1402160	71.5	0.9985
7	rcNC_009648.1	TGCGCTATGTAGGAAGCCTGCGCC	3913947	71.5	0.9993	ATAGCCCAGTTTGGCGTCGGCGA	3914022	72.2	0.9993	AATAGCCCTCGGTGTGATCCGG	3913997	71.5	0.9985
7	rcNZ_CP009114.1	TGCGCTATGTAGGAAGCCTGCGCC	4865035	71.5	0.9993	ATAGCCCAGTTTGGCGTCGGCGA	4865110	72.2	0.9993	AATAGCCCTCGGTGTGATCCGG	4865085	71.5	0.9985
7	rcNZ_CP014154.1	TGCGCTATGTAGGAAGCCTGCGCC	3952349	71.5	0.9993	ATAGCCCAGTTTGGCGTCGGCGA	3952424	72.7	0.9997	AATAGCCCTCGGTGTGATCCGG	3952399	72.1	0.9994
7	NZ_CP011313	TGCGCTATGTAGGAAGCCTGCGCC	3095318	71.5	0.9993	ATAGCCCAGTTTGGCGTCGGCGA	3095393	72.2	0.9993	AATAGCCCTCGGTGTGATCCGG	3095368	71.5	0.9985
7	NZ_CP006923	TGCGCTATGTAGGAAGCCTGCGCC	3089656	71.5	0.9993	ATAGCCCAGTTTGGCGTCGGCGA	3089731	69.6	0.9942	AATAGCCCTCGGTGTGATCCGG	3089706	71.5	0.9985
Exclusions
Solution Number	Accession	Forward Primer	Forward Primer Position	Forward Primer Percentage	Reverse Primer	Reverse Primer Position	Reverse Primer Percentage	Penalty
7	CP003942.1	ATAGCCCAGTTTGGCGTCGGCGA	2322507	0.5591	ATAGCCCAGTTTGGCGTCGGCGA	2322925	0.0556	0.0621719
7	CP027533.1	ATAGCCCAGTTTGGCGTCGGCGA	5271124	0.1659	ATAGCCCAGTTTGGCGTCGGCGA	5271855	0.0622	0.020638
7	CP026702.1	ATAGCCCAGTTTGGCGTCGGCGA	2588284	0.0622	ATAGCCCAGTTTGGCGTCGGCGA	2589015	0.1659	0.020638
7	NC_002516.2	TGCGCTATGTAGGAAGCCTGCGCC	943610	0.0676	TGCGCTATGTAGGAAGCCTGCGCC	943628	0.0496	0.00670592
7	NC_002516.2	ATAGCCCAGTTTGGCGTCGGCGA	1389802	0.054	ATAGCCCAGTTTGGCGTCGGCGA	1389812	0.0434	0.0046872
7	CP016762.1	ATAGCCCAGTTTGGCGTCGGCGA	269676	0.2286	TGCGCTATGTAGGAAGCCTGCGCC	270318	0.0076	0.00347472
7	NC_000007	TGCGCTATGTAGGAAGCCTGCGCC	151115045	0.0058	TGCGCTATGTAGGAAGCCTGCGCC	151115223	0.2618	0.00303688
7	NC_002516.2	ATAGCCCAGTTTGGCGTCGGCGA	5982738	0.0387	TGCGCTATGTAGGAAGCCTGCGCC	5983551	0.0255	0.0019737
7	CP002824	TGCGCTATGTAGGAAGCCTGCGCC	5083266	0.0137	ATAGCCCAGTTTGGCGTCGGCGA	5084007	0.0556	0.00152344
7	FO203355	ATAGCCCAGTTTGGCGTCGGCGA	290146	0.0556	TGCGCTATGTAGGAAGCCTGCGCC	290886	0.0137	0.00152344
7	NC_000006	ATAGCCCAGTTTGGCGTCGGCGA	1609448	0.1437	TGCGCTATGTAGGAAGCCTGCGCC	1610082	0.0053	0.00152322
7	NC_018011.1	TGCGCTATGTAGGAAGCCTGCGCC	3001711	0.0097	ATAGCCCAGTTTGGCGTCGGCGA	3002720	0.0501	0.000972
7	NC_000011	ATAGCCCAGTTTGGCGTCGGCGA	68903930	0.0785	ATAGCCCAGTTTGGCGTCGGCGA	68904048	0.0055	0.000863
7	LANE01000007.1	ATAGCCCAGTTTGGCGTCGGCGA	370076	0.0298	TGCGCTATGTAGGAAGCCTGCGCC	371249	0.0097	0.000578
7	NC_000022	TGCGCTATGTAGGAAGCCTGCGCC	44702567	0.0045	TGCGCTATGTAGGAAGCCTGCGCC	44703024	0.0561	0.000505
7	NC_000001	TGCGCTATGTAGGAAGCCTGCGCC	156435381	0.005	ATAGCCCAGTTTGGCGTCGGCGA	156435790	0.0442	0.000442
7	FO203355	TGCGCTATGTAGGAAGCCTGCGCC	1949828	0.0074	ATAGCCCAGTTTGGCGTCGGCGA	1950024	0.0289	0.000428
7	NC_000022	ATAGCCCAGTTTGGCGTCGGCGA	21032571	0.0192	ATAGCCCAGTTTGGCGTCGGCGA	21032581	0.0103	0.000396
7	NZ_CP011636	TGCGCTATGTAGGAAGCCTGCGCC	3895680	0.0255	TGCGCTATGTAGGAAGCCTGCGCC	3895786	0.0073	0.000372
7	NZ_CP020358	TGCGCTATGTAGGAAGCCTGCGCC	6236164	0.0073	TGCGCTATGTAGGAAGCCTGCGCC	6236270	0.0255	0.000372
7	NZ_CP008788	TGCGCTATGTAGGAAGCCTGCGCC	2608928	0.0073	TGCGCTATGTAGGAAGCCTGCGCC	2609034	0.0255	0.000372
7	NZ_CP020358	ATAGCCCAGTTTGGCGTCGGCGA	3724527	0.0298	TGCGCTATGTAGGAAGCCTGCGCC	3724879	0.0062	0.00037
7	NC_000016	ATAGCCCAGTTTGGCGTCGGCGA	57245135	0.0298	TGCGCTATGTAGGAAGCCTGCGCC	57245422	0.0058	0.000346
7	NC_000020	TGCGCTATGTAGGAAGCCTGCGCC	37345262	0.0069	TGCGCTATGTAGGAAGCCTGCGCC	37346489	0.022	0.000304
7	NC_000002	ATAGCCCAGTTTGGCGTCGGCGA	128027154	0.0322	TGCGCTATGTAGGAAGCCTGCGCC	128028124	0.0045	0.00029
7	NC_000005	ATAGCCCAGTTTGGCGTCGGCGA	1344709	0.0069	ATAGCCCAGTTTGGCGTCGGCGA	1345311	0.0196	0.00027
7	NC_000019	TGCGCTATGTAGGAAGCCTGCGCC	57106288	0.0202	TGCGCTATGTAGGAAGCCTGCGCC	57106902	0.0062	0.00025
7	NC_000002	ATAGCCCAGTTTGGCGTCGGCGA	109613767	0.0406	ATAGCCCAGTTTGGCGTCGGCGA	109614697	0.0029	0.000235
7	NC_000002	ATAGCCCAGTTTGGCGTCGGCGA	61470924	0.0036	ATAGCCCAGTTTGGCGTCGGCGA	61471046	0.0298	0.000215
7	NC_000021	TGCGCTATGTAGGAAGCCTGCGCC	32412806	0.005	ATAGCCCAGTTTGGCGTCGGCGA	32412880	0.021	0.00021
7	NC_000003	ATAGCCCAGTTTGGCGTCGGCGA	37861996	0.0176	TGCGCTATGTAGGAAGCCTGCGCC	37862287	0.0058	0.000204
7	NC_000017	ATAGCCCAGTTTGGCGTCGGCGA	39401567	0.0055	ATAGCCCAGTTTGGCGTCGGCGA	39402596	0.0181	0.000199
7	NC_000014	ATAGCCCAGTTTGGCGTCGGCGA	99274257	0.0174	TGCGCTATGTAGGAAGCCTGCGCC	99274810	0.005	0.000174
7	NC_000006	ATAGCCCAGTTTGGCGTCGGCGA	147508624	0.0029	ATAGCCCAGTTTGGCGTCGGCGA	147509184	0.0298	0.000173
7	NC_000012	TGCGCTATGTAGGAAGCCTGCGCC	132949413	0.0022	TGCGCTATGTAGGAAGCCTGCGCC	132949845	0.0335	0.000147
7	NC_000006	TGCGCTATGTAGGAAGCCTGCGCC	100469034	0.0013	ATAGCCCAGTTTGGCGTCGGCGA	100469430	0.0556	0.000145
7	NC_018011.1	TGCGCTATGTAGGAAGCCTGCGCC	3001711	0.0097	TGCGCTATGTAGGAAGCCTGCGCC	3002916	0.0074	0.000144
7	NC_000012	TGCGCTATGTAGGAAGCCTGCGCC	124863337	0.005	ATAGCCCAGTTTGGCGTCGGCGA	124863900	0.0141	0.000141
7	NC_000012	ATAGCCCAGTTTGGCGTCGGCGA	34205473	0.0129	TGCGCTATGTAGGAAGCCTGCGCC	34206054	0.005	0.000129
7	NC_021066	TGCGCTATGTAGGAAGCCTGCGCC	3356587	0.0062	TGCGCTATGTAGGAAGCCTGCGCC	3357774	0.0103	0.000128
7	NC_000003	ATAGCCCAGTTTGGCGTCGGCGA	147409284	0.0006	ATAGCCCAGTTTGGCGTCGGCGA	147410230	0.0985	0.000118
7	LANE01000004.1	TGCGCTATGTAGGAAGCCTGCGCC	161181	0.0073	TGCGCTATGTAGGAAGCCTGCGCC	161988	0.008	0.000117
7	NC_000006	TGCGCTATGTAGGAAGCCTGCGCC	111087568	0.001	ATAGCCCAGTTTGGCGTCGGCGA	111088109	0.0556	0.000111
7	NC_000004	ATAGCCCAGTTTGGCGTCGGCGA	84965993	0.1107	ATAGCCCAGTTTGGCGTCGGCGA	84966515	0.0005	0.000111
7	NC_000001	TGCGCTATGTAGGAAGCCTGCGCC	128768770	0.0053	TGCGCTATGTAGGAAGCCTGCGCC	128769380	0.01	0.000106
7	NC_000016	TGCGCTATGTAGGAAGCCTGCGCC	41907872	0.0053	TGCGCTATGTAGGAAGCCTGCGCC	41908482	0.01	0.000106
7	NC_000014	TGCGCTATGTAGGAAGCCTGCGCC	3949591	0.0053	TGCGCTATGTAGGAAGCCTGCGCC	3950201	0.01	0.000106
7	NC_000015	TGCGCTATGTAGGAAGCCTGCGCC	3949591	0.0053	TGCGCTATGTAGGAAGCCTGCGCC	3950201	0.01	0.000106
7	NC_000021	TGCGCTATGTAGGAAGCCTGCGCC	3949591	0.0053	TGCGCTATGTAGGAAGCCTGCGCC	3950201	0.01	0.000106
7	NC_000024	TGCGCTATGTAGGAAGCCTGCGCC	29870433	0.0053	TGCGCTATGTAGGAAGCCTGCGCC	29871043	0.01	0.000106
7	NC_000022	TGCGCTATGTAGGAAGCCTGCGCC	3949591	0.0053	TGCGCTATGTAGGAAGCCTGCGCC	3950201	0.01	0.000106
7	NC_000009	TGCGCTATGTAGGAAGCCTGCGCC	49426429	0.0053	TGCGCTATGTAGGAAGCCTGCGCC	49427039	0.01	0.000106
7	NC_000013	TGCGCTATGTAGGAAGCCTGCGCC	3949591	0.0053	TGCGCTATGTAGGAAGCCTGCGCC	3950201	0.01	0.000106
7	NC_000003	TGCGCTATGTAGGAAGCCTGCGCC	38649174	0.0069	TGCGCTATGTAGGAAGCCTGCGCC	38649611	0.0072	9.94e-05
7	NC_000013	TGCGCTATGTAGGAAGCCTGCGCC	98475607	0.0062	TGCGCTATGTAGGAAGCCTGCGCC	98475674	0.0076	9.42e-05
7	NC_000001	TGCGCTATGTAGGAAGCCTGCGCC	146472539	0.0062	TGCGCTATGTAGGAAGCCTGCGCC	146472607	0.0074	9.18e-05
7	NC_000001	TGCGCTATGTAGGAAGCCTGCGCC	144461603	0.0074	TGCGCTATGTAGGAAGCCTGCGCC	144461671	0.0062	9.18e-05
7	NC_000010	TGCGCTATGTAGGAAGCCTGCGCC	128540496	0.0072	TGCGCTATGTAGGAAGCCTGCGCC	128541326	0.0062	8.93e-05
7	NC_000021	TGCGCTATGTAGGAAGCCTGCGCC	43925742	0.005	ATAGCCCAGTTTGGCGTCGGCGA	43925925	0.0089	8.9e-05
7	NC_000002	ATAGCCCAGTTTGGCGTCGGCGA	119431826	0.008	ATAGCCCAGTTTGGCGTCGGCGA	119431925	0.0055	8.8e-05
7	NC_000007	TGCGCTATGTAGGAAGCCTGCGCC	144293967	0.0072	TGCGCTATGTAGGAAGCCTGCGCC	144294473	0.0058	8.35e-05
7	NC_000007	TGCGCTATGTAGGAAGCCTGCGCC	144195387	0.0072	TGCGCTATGTAGGAAGCCTGCGCC	144195893	0.0058	8.35e-05
7	NC_000007	TGCGCTATGTAGGAAGCCTGCGCC	144355121	0.0058	TGCGCTATGTAGGAAGCCTGCGCC	144355627	0.0072	8.35e-05
7	NC_000002	ATAGCCCAGTTTGGCGTCGGCGA	91571313	0.0083	TGCGCTATGTAGGAAGCCTGCGCC	91571646	0.005	8.3e-05
7	NC_000001	ATAGCCCAGTTTGGCGTCGGCGA	205457248	0.0029	ATAGCCCAGTTTGGCGTCGGCGA	205457264	0.0139	8.06e-05
7	NC_000002	TGCGCTATGTAGGAAGCCTGCGCC	96550894	0.0076	TGCGCTATGTAGGAAGCCTGCGCC	96551511	0.0053	8.06e-05
7	NC_000005	TGCGCTATGTAGGAAGCCTGCGCC	139700366	0.005	TGCGCTATGTAGGAAGCCTGCGCC	139700893	0.008	8e-05
7	NC_000001	TGCGCTATGTAGGAAGCCTGCGCC	16613531	0.0062	TGCGCTATGTAGGAAGCCTGCGCC	16613612	0.0062	7.69e-05
7	NC_000001	TGCGCTATGTAGGAAGCCTGCGCC	21440039	0.0062	TGCGCTATGTAGGAAGCCTGCGCC	21440115	0.0062	7.69e-05
7	NZ_AP014951	TGCGCTATGTAGGAAGCCTGCGCC	3211601	0.0062	TGCGCTATGTAGGAAGCCTGCGCC	3212044	0.0062	7.69e-05
7	NC_000018	TGCGCTATGTAGGAAGCCTGCGCC	12991446	0.005	TGCGCTATGTAGGAAGCCTGCGCC	12991552	0.0076	7.6e-05
7	NC_000008	TGCGCTATGTAGGAAGCCTGCGCC	143722837	0.0076	TGCGCTATGTAGGAAGCCTGCGCC	143723567	0.005	7.6e-05
7	NC_000022	ATAGCCCAGTTTGGCGTCGGCGA	23894335	0.008	TGCGCTATGTAGGAAGCCTGCGCC	23894554	0.0045	7.2e-05
7	NC_000008	TGCGCTATGTAGGAAGCCTGCGCC	143919627	0.0062	TGCGCTATGTAGGAAGCCTGCGCC	143920343	0.0058	7.19e-05
7	NC_000004	TGCGCTATGTAGGAAGCCTGCGCC	3766175	0.0058	TGCGCTATGTAGGAAGCCTGCGCC	3767410	0.0062	7.19e-05
7	NC_000002	ATAGCCCAGTTTGGCGTCGGCGA	190180874	0.0039	TGCGCTATGTAGGAAGCCTGCGCC	190181035	0.009	7.02e-05
7	NC_000004	ATAGCCCAGTTTGGCGTCGGCGA	16226314	0.0036	ATAGCCCAGTTTGGCGTCGGCGA	16226440	0.0097	6.98e-05
7	NC_000005	ATAGCCCAGTTTGGCGTCGGCGA	32711851	0.0012	ATAGCCCAGTTTGGCGTCGGCGA	32712311	0.0289	6.94e-05
7	NC_000014	TGCGCTATGTAGGAAGCCTGCGCC	76774004	0.005	TGCGCTATGTAGGAAGCCTGCGCC	76775231	0.0069	6.9e-05
7	NC_000002	TGCGCTATGTAGGAAGCCTGCGCC	96925077	0.0045	TGCGCTATGTAGGAAGCCTGCGCC	96925080	0.0076	6.84e-05
7	NC_000023	ATAGCCCAGTTTGGCGTCGGCGA	153971836	0.0055	TGCGCTATGTAGGAAGCCTGCGCC	153972033	0.0062	6.82e-05
7	NC_000007	TGCGCTATGTAGGAAGCCTGCGCC	1669702	0.0047	TGCGCTATGTAGGAAGCCTGCGCC	1670564	0.0072	6.77e-05
7	NC_000008	TGCGCTATGTAGGAAGCCTGCGCC	11564105	0.0058	TGCGCTATGTAGGAAGCCTGCGCC	11564655	0.0058	6.73e-05
7	NC_000022	TGCGCTATGTAGGAAGCCTGCGCC	3998916	0.0074	TGCGCTATGTAGGAAGCCTGCGCC	3999497	0.0045	6.66e-05
7	NC_000001	TGCGCTATGTAGGAAGCCTGCGCC	128818095	0.0074	TGCGCTATGTAGGAAGCCTGCGCC	128818676	0.0045	6.66e-05
7	NC_000009	TGCGCTATGTAGGAAGCCTGCGCC	49475754	0.0074	TGCGCTATGTAGGAAGCCTGCGCC	49476335	0.0045	6.66e-05
7	NC_000021	TGCGCTATGTAGGAAGCCTGCGCC	3998916	0.0074	TGCGCTATGTAGGAAGCCTGCGCC	3999497	0.0045	6.66e-05
7	NC_000024	TGCGCTATGTAGGAAGCCTGCGCC	29919758	0.0074	TGCGCTATGTAGGAAGCCTGCGCC	29920339	0.0045	6.66e-05
7	NC_000013	TGCGCTATGTAGGAAGCCTGCGCC	3998916	0.0074	TGCGCTATGTAGGAAGCCTGCGCC	3999497	0.0045	6.66e-05
7	NC_000019	TGCGCTATGTAGGAAGCCTGCGCC	34134527	0.0058	ATAGCCCAGTTTGGCGTCGGCGA	34134775	0.0057	6.61e-05
7	NC_000017	TGCGCTATGTAGGAAGCCTGCGCC	74842762	0.0056	TGCGCTATGTAGGAAGCCTGCGCC	74842818	0.0058	6.5e-05
7	NC_000017	TGCGCTATGTAGGAAGCCTGCGCC	81871668	0.0057	TGCGCTATGTAGGAAGCCTGCGCC	81871998	0.0056	6.38e-05
7	NC_000017	ATAGCCCAGTTTGGCGTCGGCGA	21253273	0.0055	TGCGCTATGTAGGAAGCCTGCGCC	21253346	0.0058	6.38e-05
7	NC_000012	ATAGCCCAGTTTGGCGTCGGCGA	66735	0.0055	TGCGCTATGTAGGAAGCCTGCGCC	66860	0.0058	6.38e-05
7	NC_000020	TGCGCTATGTAGGAAGCCTGCGCC	64327970	0.0058	ATAGCCCAGTTTGGCGTCGGCGA	64328096	0.0055	6.38e-05
7	NC_000017	ATAGCCCAGTTTGGCGTCGGCGA	21253170	0.0055	TGCGCTATGTAGGAAGCCTGCGCC	21253346	0.0058	6.38e-05
7	NC_000003	ATAGCCCAGTTTGGCGTCGGCGA	48847362	0.0525	ATAGCCCAGTTTGGCGTCGGCGA	48847787	0.0006	6.3e-05
7	NC_000001	TGCGCTATGTAGGAAGCCTGCGCC	161397216	0.0062	TGCGCTATGTAGGAAGCCTGCGCC	161397842	0.005	6.2e-05
7	NC_000009	TGCGCTATGTAGGAAGCCTGCGCC	27573427	0.0062	TGCGCTATGTAGGAAGCCTGCGCC	27573463	0.005	6.2e-05
7	NC_000008	TGCGCTATGTAGGAAGCCTGCGCC	143919627	0.0062	TGCGCTATGTAGGAAGCCTGCGCC	143920423	0.005	6.2e-05
7	NC_000012	ATAGCCCAGTTTGGCGTCGGCGA	25250677	0.0202	ATAGCCCAGTTTGGCGTCGGCGA	25250873	0.0015	6.06e-05
7	NC_000002	ATAGCCCAGTTTGGCGTCGGCGA	96550466	0.0055	TGCGCTATGTAGGAAGCCTGCGCC	96551511	0.0053	5.83e-05
7	NC_000019	TGCGCTATGTAGGAAGCCTGCGCC	34134527	0.0058	TGCGCTATGTAGGAAGCCTGCGCC	34135216	0.005	5.8e-05
7	NC_000019	ATAGCCCAGTTTGGCGTCGGCGA	55366118	0.0038	TGCGCTATGTAGGAAGCCTGCGCC	55367218	0.0076	5.78e-05
7	NC_000001	ATAGCCCAGTTTGGCGTCGGCGA	29121719	0.0038	TGCGCTATGTAGGAAGCCTGCGCC	29122110	0.0076	5.78e-05
7	NC_000003	ATAGCCCAGTTTGGCGTCGGCGA	150779362	0.0064	TGCGCTATGTAGGAAGCCTGCGCC	150779560	0.0045	5.76e-05
7	NC_000001	TGCGCTATGTAGGAAGCCTGCGCC	53276598	0.0051	TGCGCTATGTAGGAAGCCTGCGCC	53276794	0.0056	5.71e-05
7	NC_000001	TGCGCTATGTAGGAAGCCTGCGCC	1307718	0.0047	TGCGCTATGTAGGAAGCCTGCGCC	1308588	0.0059	5.55e-05
7	NC_000005	TGCGCTATGTAGGAAGCCTGCGCC	96662943	0.0032	ATAGCCCAGTTTGGCGTCGGCGA	96663602	0.0086	5.5e-05
7	NC_000007	ATAGCCCAGTTTGGCGTCGGCGA	1669339	0.0038	TGCGCTATGTAGGAAGCCTGCGCC	1670564	0.0072	5.47e-05
7	NC_000010	TGCGCTATGTAGGAAGCCTGCGCC	131900788	0.0047	TGCGCTATGTAGGAAGCCTGCGCC	131900878	0.0058	5.45e-05
7	NC_000002	ATAGCCCAGTTTGGCGTCGGCGA	98935751	0.0046	TGCGCTATGTAGGAAGCCTGCGCC	98936355	0.0058	5.34e-05
7	NC_000003	ATAGCCCAGTTTGGCGTCGGCGA	48847362	0.0525	ATAGCCCAGTTTGGCGTCGGCGA	48847810	0.0005	5.25e-05
7	NC_000006	TGCGCTATGTAGGAAGCCTGCGCC	170022970	0.0049	TGCGCTATGTAGGAAGCCTGCGCC	170024141	0.0053	5.19e-05
7	NC_000003	TGCGCTATGTAGGAAGCCTGCGCC	171907344	0.0072	ATAGCCCAGTTTGGCGTCGGCGA	171907416	0.0036	5.18e-05
7	NC_000019	ATAGCCCAGTTTGGCGTCGGCGA	48811124	0.0044	TGCGCTATGTAGGAAGCCTGCGCC	48811167	0.0058	5.1e-05
7	NC_000003	TGCGCTATGTAGGAAGCCTGCGCC	10207511	0.005	TGCGCTATGTAGGAAGCCTGCGCC	10208105	0.005	5e-05
7	NC_000012	TGCGCTATGTAGGAAGCCTGCGCC	34205887	0.005	TGCGCTATGTAGGAAGCCTGCGCC	34206054	0.005	5e-05
7	NC_000007	TGCGCTATGTAGGAAGCCTGCGCC	1368326	0.0053	TGCGCTATGTAGGAAGCCTGCGCC	1369068	0.0047	4.98e-05
7	NC_000011	TGCGCTATGTAGGAAGCCTGCGCC	2801811	0.0049	TGCGCTATGTAGGAAGCCTGCGCC	2802429	0.005	4.9e-05
7	NC_000016	ATAGCCCAGTTTGGCGTCGGCGA	589588	0.0041	TGCGCTATGTAGGAAGCCTGCGCC	590273	0.0058	4.76e-05
7	NC_000001	TGCGCTATGTAGGAAGCCTGCGCC	153679124	0.0062	ATAGCCCAGTTTGGCGTCGGCGA	153679520	0.0038	4.71e-05
7	NC_000001	TGCGCTATGTAGGAAGCCTGCGCC	46483712	0.0047	TGCGCTATGTAGGAAGCCTGCGCC	46483765	0.0049	4.61e-05
7	NC_000010	TGCGCTATGTAGGAAGCCTGCGCC	48524135	0.0058	ATAGCCCAGTTTGGCGTCGGCGA	48524396	0.0039	4.52e-05
7	NC_000007	TGCGCTATGTAGGAAGCCTGCGCC	99465111	0.005	TGCGCTATGTAGGAAGCCTGCGCC	99465922	0.0045	4.5e-05
7	NC_000022	TGCGCTATGTAGGAAGCCTGCGCC	24168394	0.0047	TGCGCTATGTAGGAAGCCTGCGCC	24169652	0.0047	4.42e-05
7	NC_000001	ATAGCCCAGTTTGGCGTCGGCGA	109548542	0.002	ATAGCCCAGTTTGGCGTCGGCGA	109548709	0.0108	4.32e-05
7	NC_000011	TGCGCTATGTAGGAAGCCTGCGCC	61769534	0.0056	TGCGCTATGTAGGAAGCCTGCGCC	61769618	0.0038	4.26e-05
7	NC_000011	ATAGCCCAGTTTGGCGTCGGCGA	65780885	0.0055	ATAGCCCAGTTTGGCGTCGGCGA	65781926	0.0038	4.18e-05
7	NC_000011	ATAGCCCAGTTTGGCGTCGGCGA	65780885	0.0055	ATAGCCCAGTTTGGCGTCGGCGA	65781308	0.0038	4.18e-05
7	NC_000001	TGCGCTATGTAGGAAGCCTGCGCC	3070019	0.0048	ATAGCCCAGTTTGGCGTCGGCGA	3070967	0.0043	4.13e-05
7	NC_000009	TGCGCTATGTAGGAAGCCTGCGCC	63704529	0.005	TGCGCTATGTAGGAAGCCTGCGCC	63704715	0.0041	4.1e-05
7	NC_000006	ATAGCCCAGTTTGGCGTCGGCGA	1609626	0.0038	TGCGCTATGTAGGAAGCCTGCGCC	1610082	0.0053	4.03e-05
7	NC_000002	TGCGCTATGTAGGAAGCCTGCGCC	86440712	0.0062	TGCGCTATGTAGGAAGCCTGCGCC	86441529	0.0032	3.97e-05
7	NC_000001	TGCGCTATGTAGGAAGCCTGCGCC	3070019	0.0048	ATAGCCCAGTTTGGCGTCGGCGA	3070364	0.0041	3.94e-05
7	NC_000001	TGCGCTATGTAGGAAGCCTGCGCC	228315999	0.0045	ATAGCCCAGTTTGGCGTCGGCGA	228316870	0.0043	3.87e-05
7	NC_000022	TGCGCTATGTAGGAAGCCTGCGCC	39488470	0.0041	TGCGCTATGTAGGAAGCCTGCGCC	39489155	0.0047	3.85e-05
7	NC_000022	TGCGCTATGTAGGAAGCCTGCGCC	41092213	0.0041	TGCGCTATGTAGGAAGCCTGCGCC	41092498	0.0047	3.85e-05
7	NC_000019	ATAGCCCAGTTTGGCGTCGGCGA	58476093	0.0029	TGCGCTATGTAGGAAGCCTGCGCC	58476199	0.0066	3.83e-05
7	NC_000001	TGCGCTATGTAGGAAGCCTGCGCC	226737199	0.0053	ATAGCCCAGTTTGGCGTCGGCGA	226737507	0.0036	3.82e-05
7	NC_000017	TGCGCTATGTAGGAAGCCTGCGCC	79838683	0.005	ATAGCCCAGTTTGGCGTCGGCGA	79839311	0.0038	3.8e-05
7	NC_000010	TGCGCTATGTAGGAAGCCTGCGCC	21534821	0.0047	ATAGCCCAGTTTGGCGTCGGCGA	21534878	0.0038	3.57e-05
7	NC_000001	ATAGCCCAGTTTGGCGTCGGCGA	142366515	0.0043	TGCGCTATGTAGGAAGCCTGCGCC	142367573	0.0041	3.53e-05
7	NC_000024	ATAGCCCAGTTTGGCGTCGGCGA	43468178	0.0043	TGCGCTATGTAGGAAGCCTGCGCC	43469236	0.0041	3.53e-05
7	NC_000010	TGCGCTATGTAGGAAGCCTGCGCC	132404822	0.0045	ATAGCCCAGTTTGGCGTCGGCGA	132405592	0.0039	3.51e-05
7	NC_000001	TGCGCTATGTAGGAAGCCTGCGCC	45303297	0.0045	ATAGCCCAGTTTGGCGTCGGCGA	45303877	0.0038	3.42e-05
7	NC_000022	ATAGCCCAGTTTGGCGTCGGCGA	19125682	0.0063	TGCGCTATGTAGGAAGCCTGCGCC	19126195	0.0027	3.4e-05
7	NC_000001	TGCGCTATGTAGGAAGCCTGCGCC	26695641	0.0047	ATAGCCCAGTTTGGCGTCGGCGA	26696167	0.0036	3.38e-05
7	NC_000009	TGCGCTATGTAGGAAGCCTGCGCC	137278765	0.0041	TGCGCTATGTAGGAAGCCTGCGCC	137279687	0.0041	3.36e-05
7	NC_000003	TGCGCTATGTAGGAAGCCTGCGCC	87792960	0.0023	TGCGCTATGTAGGAAGCCTGCGCC	87793188	0.0072	3.31e-05
7	NC_000022	TGCGCTATGTAGGAAGCCTGCGCC	37635751	0.0045	TGCGCTATGTAGGAAGCCTGCGCC	37636020	0.0035	3.15e-05
7	NC_000004	ATAGCCCAGTTTGGCGTCGGCGA	3073938	0.0196	ATAGCCCAGTTTGGCGTCGGCGA	3074642	0.0008	3.14e-05
7	NC_000003	ATAGCCCAGTTTGGCGTCGGCGA	111071815	0.0222	ATAGCCCAGTTTGGCGTCGGCGA	111072113	0.0007	3.11e-05
7	NC_000013	ATAGCCCAGTTTGGCGTCGGCGA	25372061	0.0036	ATAGCCCAGTTTGGCGTCGGCGA	25372426	0.0043	3.1e-05
7	NC_000008	TGCGCTATGTAGGAAGCCTGCGCC	98426739	0.005	ATAGCCCAGTTTGGCGTCGGCGA	98427909	0.003	3e-05
7	NC_000006	ATAGCCCAGTTTGGCGTCGGCGA	147508447	0.0005	ATAGCCCAGTTTGGCGTCGGCGA	147509184	0.0298	2.98e-05
7	NC_000006	ATAGCCCAGTTTGGCGTCGGCGA	119348483	0.0298	ATAGCCCAGTTTGGCGTCGGCGA	119348988	0.0005	2.98e-05
7	NC_000006	ATAGCCCAGTTTGGCGTCGGCGA	20402592	0.0005	ATAGCCCAGTTTGGCGTCGGCGA	20403857	0.0298	2.98e-05
7	NC_000002	ATAGCCCAGTTTGGCGTCGGCGA	28566781	0.0029	TGCGCTATGTAGGAAGCCTGCGCC	28567293	0.005	2.9e-05
7	NC_000019	TGCGCTATGTAGGAAGCCTGCGCC	1228994	0.0058	ATAGCCCAGTTTGGCGTCGGCGA	1229389	0.0025	2.9e-05
7	NC_000005	ATAGCCCAGTTTGGCGTCGGCGA	32711729	0.0005	ATAGCCCAGTTTGGCGTCGGCGA	32712311	0.0289	2.89e-05
7	NC_000007	TGCGCTATGTAGGAAGCCTGCGCC	727012	0.0032	TGCGCTATGTAGGAAGCCTGCGCC	727298	0.0045	2.88e-05
7	NC_000002	TGCGCTATGTAGGAAGCCTGCGCC	109614027	0.0049	ATAGCCCAGTTTGGCGTCGGCGA	109614697	0.0029	2.84e-05
7	NC_000012	TGCGCTATGTAGGAAGCCTGCGCC	2794560	0.0022	ATAGCCCAGTTTGGCGTCGGCGA	2795827	0.0064	2.82e-05
7	NC_000019	TGCGCTATGTAGGAAGCCTGCGCC	1259790	0.008	ATAGCCCAGTTTGGCGTCGGCGA	1260368	0.0017	2.72e-05
7	NC_000012	TGCGCTATGTAGGAAGCCTGCGCC	48199014	0.0027	TGCGCTATGTAGGAAGCCTGCGCC	48199238	0.005	2.7e-05
7	NC_000008	ATAGCCCAGTTTGGCGTCGGCGA	74320623	0.0013	ATAGCCCAGTTTGGCGTCGGCGA	74321503	0.0103	2.68e-05
7	NC_000010	TGCGCTATGTAGGAAGCCTGCGCC	91923974	0.0032	ATAGCCCAGTTTGGCGTCGGCGA	91924060	0.0038	2.43e-05
7	NC_000020	ATAGCCCAGTTTGGCGTCGGCGA	64327696	0.0022	ATAGCCCAGTTTGGCGTCGGCGA	64328096	0.0055	2.42e-05
7	NC_000012	ATAGCCCAGTTTGGCGTCGGCGA	66735	0.0055	ATAGCCCAGTTTGGCGTCGGCGA	67135	0.0022	2.42e-05
7	NC_000013	TGCGCTATGTAGGAAGCCTGCGCC	18297453	0.0062	ATAGCCCAGTTTGGCGTCGGCGA	18298428	0.0019	2.36e-05
7	NC_000023	TGCGCTATGTAGGAAGCCTGCGCC	47619392	0.0047	ATAGCCCAGTTTGGCGTCGGCGA	47619871	0.0025	2.35e-05
7	NC_000010	TGCGCTATGTAGGAAGCCTGCGCC	133098542	0.0072	ATAGCCCAGTTTGGCGTCGGCGA	133098716	0.0016	2.3e-05
7	NC_000004	ATAGCCCAGTTTGGCGTCGGCGA	575897	0.0036	TGCGCTATGTAGGAAGCCTGCGCC	576032	0.0032	2.3e-05
7	NC_000013	ATAGCCCAGTTTGGCGTCGGCGA	25372061	0.0036	TGCGCTATGTAGGAAGCCTGCGCC	25372221	0.0032	2.3e-05
7	NC_000005	TGCGCTATGTAGGAAGCCTGCGCC	42952184	0.0013	ATAGCCCAGTTTGGCGTCGGCGA	42952299	0.0088	2.29e-05
7	NC_000023	TGCGCTATGTAGGAAGCCTGCGCC	130121047	0.0032	TGCGCTATGTAGGAAGCCTGCGCC	130121052	0.0035	2.24e-05
7	NC_000007	ATAGCCCAGTTTGGCGTCGGCGA	159143925	0.002	TGCGCTATGTAGGAAGCCTGCGCC	159144489	0.005	2e-05
7	NC_000002	TGCGCTATGTAGGAAGCCTGCGCC	91685029	0.0022	ATAGCCCAGTTTGGCGTCGGCGA	91686257	0.0045	1.98e-05
7	NC_000004	ATAGCCCAGTTTGGCGTCGGCGA	3073938	0.0196	ATAGCCCAGTTTGGCGTCGGCGA	3074945	0.0005	1.96e-05
7	NC_000024	TGCGCTATGTAGGAAGCCTGCGCC	54029468	0.001	TGCGCTATGTAGGAAGCCTGCGCC	54030727	0.0098	1.96e-05
7	NC_000012	ATAGCCCAGTTTGGCGTCGGCGA	92145469	0.0013	TGCGCTATGTAGGAAGCCTGCGCC	92146271	0.0073	1.9e-05
7	NC_000004	ATAGCCCAGTTTGGCGTCGGCGA	80202194	0.0007	ATAGCCCAGTTTGGCGTCGGCGA	80203044	0.0134	1.88e-05
7	NC_000004	ATAGCCCAGTTTGGCGTCGGCGA	80202698	0.0007	ATAGCCCAGTTTGGCGTCGGCGA	80203044	0.0134	1.88e-05
7	NC_000006	TGCGCTATGTAGGAAGCCTGCGCC	152959562	0.0013	ATAGCCCAGTTTGGCGTCGGCGA	152959653	0.0072	1.87e-05
7	NC_000007	TGCGCTATGTAGGAAGCCTGCGCC	144355397	0.0013	TGCGCTATGTAGGAAGCCTGCGCC	144355627	0.0072	1.87e-05
7	NC_000007	TGCGCTATGTAGGAAGCCTGCGCC	144293967	0.0072	TGCGCTATGTAGGAAGCCTGCGCC	144294197	0.0013	1.87e-05
7	NC_000007	TGCGCTATGTAGGAAGCCTGCGCC	144195387	0.0072	TGCGCTATGTAGGAAGCCTGCGCC	144195617	0.0013	1.87e-05
7	NC_000012	TGCGCTATGTAGGAAGCCTGCGCC	15882267	0.0058	ATAGCCCAGTTTGGCGTCGGCGA	15882696	0.0016	1.86e-05
7	NC_000023	TGCGCTATGTAGGAAGCCTGCGCC	153970169	0.0049	ATAGCCCAGTTTGGCGTCGGCGA	153970685	0.0018	1.76e-05
7	NC_000012	ATAGCCCAGTTTGGCGTCGGCGA	111033958	0.0016	ATAGCCCAGTTTGGCGTCGGCGA	111034882	0.0054	1.73e-05
7	NC_000004	ATAGCCCAGTTTGGCGTCGGCGA	176792812	0.0007	TGCGCTATGTAGGAAGCCTGCGCC	176792851	0.0123	1.72e-05
7	NC_000002	TGCGCTATGTAGGAAGCCTGCGCC	25204224	0.0041	ATAGCCCAGTTTGGCGTCGGCGA	25204639	0.0021	1.72e-05
7	NC_000002	ATAGCCCAGTTTGGCGTCGGCGA	73985052	0.0008	TGCGCTATGTAGGAAGCCTGCGCC	73985528	0.0105	1.68e-05
7	NC_000002	ATAGCCCAGTTTGGCGTCGGCGA	73985079	0.0008	TGCGCTATGTAGGAAGCCTGCGCC	73985528	0.0105	1.68e-05
7	NC_000002	ATAGCCCAGTTTGGCGTCGGCGA	118846585	0.0011	TGCGCTATGTAGGAAGCCTGCGCC	118847000	0.0076	1.67e-05
7	NC_000012	ATAGCCCAGTTTGGCGTCGGCGA	53955081	0.002	TGCGCTATGTAGGAAGCCTGCGCC	53955475	0.0041	1.64e-05
7	NC_000007	ATAGCCCAGTTTGGCGTCGGCGA	1670537	0.0011	TGCGCTATGTAGGAAGCCTGCGCC	1670564	0.0072	1.58e-05
7	NC_000006	TGCGCTATGTAGGAAGCCTGCGCC	159968890	0.0072	TGCGCTATGTAGGAAGCCTGCGCC	159969577	0.0011	1.58e-05
7	NC_000010	TGCGCTATGTAGGAAGCCTGCGCC	94402657	0.0035	TGCGCTATGTAGGAAGCCTGCGCC	94403588	0.0022	1.54e-05
7	NC_000019	TGCGCTATGTAGGAAGCCTGCGCC	38315096	0.005	ATAGCCCAGTTTGGCGTCGGCGA	38315920	0.0015	1.5e-05
7	NC_000013	ATAGCCCAGTTTGGCGTCGGCGA	97976469	0.0055	ATAGCCCAGTTTGGCGTCGGCGA	97976838	0.0013	1.43e-05
7	NC_000004	ATAGCCCAGTTTGGCGTCGGCGA	80202062	0.0005	ATAGCCCAGTTTGGCGTCGGCGA	80203044	0.0134	1.34e-05
7	NC_000004	ATAGCCCAGTTTGGCGTCGGCGA	80202317	0.0005	ATAGCCCAGTTTGGCGTCGGCGA	80203044	0.0134	1.34e-05
7	NC_000001	ATAGCCCAGTTTGGCGTCGGCGA	143652011	0.0043	ATAGCCCAGTTTGGCGTCGGCGA	143652282	0.0015	1.29e-05
7	NC_000002	ATAGCCCAGTTTGGCGTCGGCGA	20667350	0.0032	ATAGCCCAGTTTGGCGTCGGCGA	20667764	0.002	1.28e-05
7	NC_000004	ATAGCCCAGTTTGGCGTCGGCGA	176792209	0.0005	TGCGCTATGTAGGAAGCCTGCGCC	176792851	0.0123	1.23e-05
7	NC_000005	TGCGCTATGTAGGAAGCCTGCGCC	65925003	0.0102	ATAGCCCAGTTTGGCGTCGGCGA	65925613	0.0006	1.22e-05
7	NC_000010	ATAGCCCAGTTTGGCGTCGGCGA	23438902	0.0011	ATAGCCCAGTTTGGCGTCGGCGA	23439578	0.0055	1.21e-05
7	NC_000003	TGCGCTATGTAGGAAGCCTGCGCC	196614107	0.0074	ATAGCCCAGTTTGGCGTCGGCGA	196614476	0.0008	1.18e-05
7	NC_000024	TGCGCTATGTAGGAAGCCTGCGCC	31742638	0.0011	TGCGCTATGTAGGAAGCCTGCGCC	31742822	0.0053	1.17e-05
7	NC_000005	TGCGCTATGTAGGAAGCCTGCGCC	73300346	0.0058	ATAGCCCAGTTTGGCGTCGGCGA	73301396	0.001	1.16e-05
7	NC_000007	TGCGCTATGTAGGAAGCCTGCGCC	101173540	0.0058	ATAGCCCAGTTTGGCGTCGGCGA	101174011	0.001	1.16e-05
7	NC_000003	TGCGCTATGTAGGAAGCCTGCGCC	133895854	0.0016	ATAGCCCAGTTTGGCGTCGGCGA	133895861	0.0036	1.15e-05
7	NC_000011	TGCGCTATGTAGGAAGCCTGCGCC	69774296	0.0023	ATAGCCCAGTTTGGCGTCGGCGA	69774860	0.0025	1.15e-05
7	NC_000007	ATAGCCCAGTTTGGCGTCGGCGA	29564011	0.0014	TGCGCTATGTAGGAAGCCTGCGCC	29565062	0.0041	1.15e-05
7	NC_000004	ATAGCCCAGTTTGGCGTCGGCGA	1406001	0.0057	TGCGCTATGTAGGAAGCCTGCGCC	1406527	0.001	1.14e-05
7	NC_000003	ATAGCCCAGTTTGGCGTCGGCGA	52198126	0.0093	ATAGCCCAGTTTGGCGTCGGCGA	52198225	0.0006	1.12e-05
7	NC_000006	TGCGCTATGTAGGAAGCCTGCGCC	31158229	0.0011	TGCGCTATGTAGGAAGCCTGCGCC	31158956	0.005	1.1e-05
7	NC_000004	ATAGCCCAGTTTGGCGTCGGCGA	20251935	0.0011	TGCGCTATGTAGGAAGCCTGCGCC	20252061	0.005	1.1e-05
7	NC_000001	ATAGCCCAGTTTGGCGTCGGCGA	50419090	0.0025	ATAGCCCAGTTTGGCGTCGGCGA	50419475	0.0022	1.1e-05
7	NC_000003	ATAGCCCAGTTTGGCGTCGGCGA	129605439	0.001	ATAGCCCAGTTTGGCGTCGGCGA	129605653	0.0055	1.1e-05
7	NC_000002	ATAGCCCAGTTTGGCGTCGGCGA	190180822	0.0006	TGCGCTATGTAGGAAGCCTGCGCC	190181035	0.009	1.08e-05
7	NC_000005	TGCGCTATGTAGGAAGCCTGCGCC	10760725	0.0012	ATAGCCCAGTTTGGCGTCGGCGA	10760799	0.0045	1.08e-05
7	NC_000005	TGCGCTATGTAGGAAGCCTGCGCC	176366065	0.0011	TGCGCTATGTAGGAAGCCTGCGCC	176366454	0.0049	1.08e-05
7	NC_000004	TGCGCTATGTAGGAAGCCTGCGCC	1289973	0.0041	TGCGCTATGTAGGAAGCCTGCGCC	1289996	0.0013	1.07e-05
7	NC_000012	TGCGCTATGTAGGAAGCCTGCGCC	25250789	0.0035	ATAGCCCAGTTTGGCGTCGGCGA	25250873	0.0015	1.05e-05
7	NC_000001	ATAGCCCAGTTTGGCGTCGGCGA	50419012	0.0015	TGCGCTATGTAGGAAGCCTGCGCC	50419079	0.0035	1.05e-05
7	NC_000005	ATAGCCCAGTTTGGCGTCGGCGA	177006529	0.0009	TGCGCTATGTAGGAAGCCTGCGCC	177006776	0.0058	1.04e-05
7	NC_000002	TGCGCTATGTAGGAAGCCTGCGCC	89610768	0.0022	ATAGCCCAGTTTGGCGTCGGCGA	89611996	0.0023	1.01e-05
7	NC_000006	ATAGCCCAGTTTGGCGTCGGCGA	118894914	0.0007	TGCGCTATGTAGGAAGCCTGCGCC	118895175	0.0072	1.01e-05
7	NC_000003	ATAGCCCAGTTTGGCGTCGGCGA	33277444	0.002	ATAGCCCAGTTTGGCGTCGGCGA	33277460	0.0025	1e-05
7	NC_000003	ATAGCCCAGTTTGGCGTCGGCGA	151087018	0.0038	ATAGCCCAGTTTGGCGTCGGCGA	151087105	0.0013	9.88e-06
7	NC_000004	ATAGCCCAGTTTGGCGTCGGCGA	55546782	0.0005	ATAGCCCAGTTTGGCGTCGGCGA	55547324	0.0098	9.8e-06
7	NC_000005	ATAGCCCAGTTTGGCGTCGGCGA	443220	0.0005	TGCGCTATGTAGGAAGCCTGCGCC	444011	0.0097	9.7e-06
7	NC_000006	ATAGCCCAGTTTGGCGTCGGCGA	117907816	0.0005	ATAGCCCAGTTTGGCGTCGGCGA	117908596	0.0093	9.3e-06
7	NC_000006	ATAGCCCAGTTTGGCGTCGGCGA	117907475	0.0005	ATAGCCCAGTTTGGCGTCGGCGA	117908596	0.0093	9.3e-06
7	NC_000010	ATAGCCCAGTTTGGCGTCGGCGA	129963226	0.0008	TGCGCTATGTAGGAAGCCTGCGCC	129964189	0.0058	9.28e-06
7	NC_000023	ATAGCCCAGTTTGGCGTCGGCGA	46759065	0.0029	ATAGCCCAGTTTGGCGTCGGCGA	46759457	0.0016	9.28e-06
7	NC_000006	TGCGCTATGTAGGAAGCCTGCGCC	10419219	0.005	ATAGCCCAGTTTGGCGTCGGCGA	10419597	0.0009	9e-06
7	NC_000005	ATAGCCCAGTTTGGCGTCGGCGA	173616581	0.0009	TGCGCTATGTAGGAAGCCTGCGCC	173616835	0.005	9e-06
7	NC_000002	ATAGCCCAGTTTGGCGTCGGCGA	96816267	0.0008	TGCGCTATGTAGGAAGCCTGCGCC	96816888	0.0056	8.96e-06
7	NC_000002	ATAGCCCAGTTTGGCGTCGGCGA	113603709	0.0007	TGCGCTATGTAGGAAGCCTGCGCC	113603743	0.0062	8.68e-06
7	NC_000002	ATAGCCCAGTTTGGCGTCGGCGA	113603709	0.0007	TGCGCTATGTAGGAAGCCTGCGCC	113603775	0.0062	8.68e-06
7	NC_000005	ATAGCCCAGTTTGGCGTCGGCGA	69094282	0.0007	TGCGCTATGTAGGAAGCCTGCGCC	69094472	0.0058	8.12e-06
7	NC_000001	ATAGCCCAGTTTGGCGTCGGCGA	50421029	0.0029	ATAGCCCAGTTTGGCGTCGGCGA	50421439	0.0014	8.12e-06
7	NC_000003	ATAGCCCAGTTTGGCGTCGGCGA	49718448	0.0007	TGCGCTATGTAGGAAGCCTGCGCC	49719233	0.0058	8.12e-06
7	NC_000005	ATAGCCCAGTTTGGCGTCGGCGA	177006529	0.0009	TGCGCTATGTAGGAAGCCTGCGCC	177006654	0.0045	8.1e-06
7	NC_000005	ATAGCCCAGTTTGGCGTCGGCGA	177312508	0.0036	TGCGCTATGTAGGAAGCCTGCGCC	177312514	0.0011	7.92e-06
7	NC_000004	ATAGCCCAGTTTGGCGTCGGCGA	107931446	0.001	ATAGCCCAGTTTGGCGTCGGCGA	107931626	0.0038	7.6e-06
7	NC_000006	ATAGCCCAGTTTGGCGTCGGCGA	87152042	0.0005	TGCGCTATGTAGGAAGCCTGCGCC	87152133	0.0076	7.6e-06
7	NC_000007	TGCGCTATGTAGGAAGCCTGCGCC	101299791	0.0054	ATAGCCCAGTTTGGCGTCGGCGA	101300087	0.0007	7.56e-06
7	NC_000007	TGCGCTATGTAGGAAGCCTGCGCC	101308473	0.0054	ATAGCCCAGTTTGGCGTCGGCGA	101308783	0.0007	7.56e-06
7	NC_000002	ATAGCCCAGTTTGGCGTCGGCGA	173076156	0.0008	TGCGCTATGTAGGAAGCCTGCGCC	173076318	0.0047	7.52e-06
7	NC_000010	ATAGCCCAGTTTGGCGTCGGCGA	101121313	0.0008	TGCGCTATGTAGGAAGCCTGCGCC	101121418	0.0047	7.52e-06
7	NC_000004	TGCGCTATGTAGGAAGCCTGCGCC	3073964	0.0047	ATAGCCCAGTTTGGCGTCGGCGA	3074642	0.0008	7.52e-06
7	NC_000011	ATAGCCCAGTTTGGCGTCGGCGA	68312513	0.0008	TGCGCTATGTAGGAAGCCTGCGCC	68312812	0.0047	7.52e-06
7	NC_000006	TGCGCTATGTAGGAAGCCTGCGCC	435890	0.0062	ATAGCCCAGTTTGGCGTCGGCGA	436624	0.0006	7.44e-06
7	NC_000002	TGCGCTATGTAGGAAGCCTGCGCC	239400737	0.0053	ATAGCCCAGTTTGGCGTCGGCGA	239400766	0.0007	7.42e-06
7	NC_000004	TGCGCTATGTAGGAAGCCTGCGCC	49519719	0.0041	ATAGCCCAGTTTGGCGTCGGCGA	49519826	0.0009	7.38e-06
7	NC_000004	TGCGCTATGTAGGAAGCCTGCGCC	49519748	0.0041	ATAGCCCAGTTTGGCGTCGGCGA	49519826	0.0009	7.38e-06
7	NC_000006	ATAGCCCAGTTTGGCGTCGGCGA	118893967	0.0005	TGCGCTATGTAGGAAGCCTGCGCC	118895175	0.0072	7.2e-06
7	NC_000007	ATAGCCCAGTTTGGCGTCGGCGA	100684070	0.0008	TGCGCTATGTAGGAAGCCTGCGCC	100684806	0.0045	7.2e-06
7	NC_000004	ATAGCCCAGTTTGGCGTCGGCGA	575897	0.0036	TGCGCTATGTAGGAAGCCTGCGCC	575999	0.001	7.2e-06
7	NC_000006	TGCGCTATGTAGGAAGCCTGCGCC	170306587	0.001	ATAGCCCAGTTTGGCGTCGGCGA	170306594	0.0036	7.2e-06
7	NC_000005	ATAGCCCAGTTTGGCGTCGGCGA	1878370	0.0008	ATAGCCCAGTTTGGCGTCGGCGA	1878447	0.0044	7.04e-06
7	NC_000004	ATAGCCCAGTTTGGCGTCGGCGA	1228833	0.0005	TGCGCTATGTAGGAAGCCTGCGCC	1229524	0.0069	6.9e-06
7	NC_000004	ATAGCCCAGTTTGGCGTCGGCGA	1406001	0.0057	ATAGCCCAGTTTGGCGTCGGCGA	1406591	0.0006	6.84e-06
7	NC_000003	TGCGCTATGTAGGAAGCCTGCGCC	153162200	0.0026	TGCGCTATGTAGGAAGCCTGCGCC	153162399	0.0013	6.76e-06
7	NC_000001	ATAGCCCAGTTTGGCGTCGGCGA	50419012	0.0015	ATAGCCCAGTTTGGCGTCGGCGA	50419475	0.0022	6.6e-06
7	NC_000012	TGCGCTATGTAGGAAGCCTGCGCC	25250212	0.0022	ATAGCCCAGTTTGGCGTCGGCGA	25250873	0.0015	6.6e-06
7	NC_000006	ATAGCCCAGTTTGGCGTCGGCGA	134175120	0.0007	TGCGCTATGTAGGAAGCCTGCGCC	134175388	0.0047	6.58e-06
7	NC_000007	TGCGCTATGTAGGAAGCCTGCGCC	157009868	0.0041	ATAGCCCAGTTTGGCGTCGGCGA	157010210	0.0008	6.56e-06
7	NC_000003	ATAGCCCAGTTTGGCGTCGGCGA	133894708	0.0009	ATAGCCCAGTTTGGCGTCGGCGA	133895861	0.0036	6.48e-06
7	NC_000024	TGCGCTATGTAGGAAGCCTGCGCC	39952444	0.0016	TGCGCTATGTAGGAAGCCTGCGCC	39952922	0.002	6.4e-06
7	NC_000004	ATAGCCCAGTTTGGCGTCGGCGA	183444578	0.0005	ATAGCCCAGTTTGGCGTCGGCGA	183444975	0.0064	6.4e-06
7	NC_000007	ATAGCCCAGTTTGGCGTCGGCGA	100895605	0.0006	TGCGCTATGTAGGAAGCCTGCGCC	100895864	0.0053	6.36e-06
7	NC_000004	TGCGCTATGTAGGAAGCCTGCGCC	576108	0.0062	ATAGCCCAGTTTGGCGTCGGCGA	576232	0.0005	6.2e-06
7	NC_000007	ATAGCCCAGTTTGGCGTCGGCGA	2542912	0.0044	ATAGCCCAGTTTGGCGTCGGCGA	2543902	0.0007	6.16e-06
7	NC_000005	ATAGCCCAGTTTGGCGTCGGCGA	176779545	0.0007	ATAGCCCAGTTTGGCGTCGGCGA	176780325	0.0044	6.16e-06
7	NC_000005	TGCGCTATGTAGGAAGCCTGCGCC	168022908	0.0016	ATAGCCCAGTTTGGCGTCGGCGA	168023428	0.0019	6.08e-06
7	NC_000005	TGCGCTATGTAGGAAGCCTGCGCC	154857760	0.0016	ATAGCCCAGTTTGGCGTCGGCGA	154857767	0.0019	6.08e-06
7	NC_000006	ATAGCCCAGTTTGGCGTCGGCGA	34792114	0.0008	ATAGCCCAGTTTGGCGTCGGCGA	34792459	0.0038	6.08e-06
7	NC_000004	TGCGCTATGTAGGAAGCCTGCGCC	1793931	0.005	ATAGCCCAGTTTGGCGTCGGCGA	1793983	0.0006	6e-06
7	NC_000004	TGCGCTATGTAGGAAGCCTGCGCC	3766175	0.0058	ATAGCCCAGTTTGGCGTCGGCGA	3767444	0.0005	5.8e-06
7	NC_000005	ATAGCCCAGTTTGGCGTCGGCGA	56951738	0.0036	ATAGCCCAGTTTGGCGTCGGCGA	56952172	0.0008	5.76e-06
7	NC_000004	ATAGCCCAGTTTGGCGTCGGCGA	16226314	0.0036	ATAGCCCAGTTTGGCGTCGGCGA	16226639	0.0008	5.76e-06
7	NC_000004	ATAGCCCAGTTTGGCGTCGGCGA	16226314	0.0036	ATAGCCCAGTTTGGCGTCGGCGA	16226563	0.0008	5.76e-06
7	NC_000007	ATAGCCCAGTTTGGCGTCGGCGA	137846757	0.0007	ATAGCCCAGTTTGGCGTCGGCGA	137847233	0.0041	5.74e-06
7	NC_000003	TGCGCTATGTAGGAAGCCTGCGCC	9914993	0.0022	TGCGCTATGTAGGAAGCCTGCGCC	9915733	0.0013	5.72e-06
7	NC_000005	TGCGCTATGTAGGAAGCCTGCGCC	37839023	0.0013	TGCGCTATGTAGGAAGCCTGCGCC	37840031	0.0022	5.72e-06
7	NC_000004	TGCGCTATGTAGGAAGCCTGCGCC	10601234	0.0022	TGCGCTATGTAGGAAGCCTGCGCC	10601252	0.0013	5.72e-06
7	NC_000007	TGCGCTATGTAGGAAGCCTGCGCC	101672002	0.0015	TGCGCTATGTAGGAAGCCTGCGCC	101672148	0.0019	5.7e-06
7	NC_000004	ATAGCCCAGTTTGGCGTCGGCGA	55396068	0.0005	ATAGCCCAGTTTGGCGTCGGCGA	55396324	0.0055	5.5e-06
7	NC_000006	ATAGCCCAGTTTGGCGTCGGCGA	163414451	0.0055	ATAGCCCAGTTTGGCGTCGGCGA	163414601	0.0005	5.5e-06
7	NC_000006	ATAGCCCAGTTTGGCGTCGGCGA	72182694	0.0007	ATAGCCCAGTTTGGCGTCGGCGA	72182815	0.0038	5.32e-06
7	NC_000005	ATAGCCCAGTTTGGCGTCGGCGA	108381594	0.0038	ATAGCCCAGTTTGGCGTCGGCGA	108382072	0.0007	5.32e-06
7	NC_000002	ATAGCCCAGTTTGGCGTCGGCGA	55050019	0.0038	ATAGCCCAGTTTGGCGTCGGCGA	55050333	0.0007	5.32e-06
7	NC_000007	ATAGCCCAGTTTGGCGTCGGCGA	100894941	0.0005	TGCGCTATGTAGGAAGCCTGCGCC	100895864	0.0053	5.3e-06
7	NC_000003	TGCGCTATGTAGGAAGCCTGCGCC	61561616	0.0053	ATAGCCCAGTTTGGCGTCGGCGA	61561934	0.0005	5.3e-06
7	NC_000005	TGCGCTATGTAGGAAGCCTGCGCC	37839023	0.0013	ATAGCCCAGTTTGGCGTCGGCGA	37839698	0.002	5.2e-06
7	NC_000007	ATAGCCCAGTTTGGCGTCGGCGA	65751131	0.0016	TGCGCTATGTAGGAAGCCTGCGCC	65751185	0.0016	5.12e-06
7	NC_000002	TGCGCTATGTAGGAAGCCTGCGCC	169694484	0.0016	ATAGCCCAGTTTGGCGTCGGCGA	169694603	0.0016	5.12e-06
7	NC_000010	ATAGCCCAGTTTGGCGTCGGCGA	97640843	0.0008	TGCGCTATGTAGGAAGCCTGCGCC	97640975	0.0032	5.12e-06
7	NC_000007	ATAGCCCAGTTTGGCGTCGGCGA	148699052	0.0008	TGCGCTATGTAGGAAGCCTGCGCC	148699079	0.0032	5.12e-06
7	NC_000002	ATAGCCCAGTTTGGCGTCGGCGA	24491576	0.0023	ATAGCCCAGTTTGGCGTCGGCGA	24492017	0.0011	5.06e-06
7	NC_000004	ATAGCCCAGTTTGGCGTCGGCGA	20251987	0.0005	TGCGCTATGTAGGAAGCCTGCGCC	20252061	0.005	5e-06
7	NC_000024	TGCGCTATGTAGGAAGCCTGCGCC	34480610	0.0013	ATAGCCCAGTTTGGCGTCGGCGA	34480927	0.0019	4.94e-06
7	NC_000007	TGCGCTATGTAGGAAGCCTGCGCC	105388902	0.0041	ATAGCCCAGTTTGGCGTCGGCGA	105389284	0.0006	4.92e-06
7	NC_000002	TGCGCTATGTAGGAAGCCTGCGCC	218292448	0.0035	ATAGCCCAGTTTGGCGTCGGCGA	218292648	0.0007	4.9e-06
7	NC_000004	TGCGCTATGTAGGAAGCCTGCGCC	3073964	0.0047	ATAGCCCAGTTTGGCGTCGGCGA	3074945	0.0005	4.7e-06
7	NC_000004	TGCGCTATGTAGGAAGCCTGCGCC	89307635	0.0013	TGCGCTATGTAGGAAGCCTGCGCC	89307661	0.0018	4.68e-06
7	NC_000006	TGCGCTATGTAGGAAGCCTGCGCC	158516290	0.0018	TGCGCTATGTAGGAAGCCTGCGCC	158516323	0.0013	4.68e-06
7	NC_000007	ATAGCCCAGTTTGGCGTCGGCGA	139359396	0.0007	TGCGCTATGTAGGAAGCCTGCGCC	139360266	0.0032	4.48e-06
7	NC_000001	ATAGCCCAGTTTGGCGTCGGCGA	132632819	0.0013	ATAGCCCAGTTTGGCGTCGGCGA	132633650	0.0017	4.42e-06
7	NC_000009	ATAGCCCAGTTTGGCGTCGGCGA	53290478	0.0013	ATAGCCCAGTTTGGCGTCGGCGA	53291309	0.0017	4.42e-06
7	NC_000013	ATAGCCCAGTTTGGCGTCGGCGA	7813640	0.0013	ATAGCCCAGTTTGGCGTCGGCGA	7814471	0.0017	4.42e-06
7	NC_000024	ATAGCCCAGTTTGGCGTCGGCGA	33734482	0.0013	ATAGCCCAGTTTGGCGTCGGCGA	33735313	0.0017	4.42e-06
7	NC_000004	ATAGCCCAGTTTGGCGTCGGCGA	185209871	0.0036	ATAGCCCAGTTTGGCGTCGGCGA	185210199	0.0006	4.32e-06
7	NC_000024	TGCGCTATGTAGGAAGCCTGCGCC	49003861	0.0013	TGCGCTATGTAGGAAGCCTGCGCC	49004132	0.0016	4.16e-06
7	NC_000003	ATAGCCCAGTTTGGCGTCGGCGA	185826080	0.0009	TGCGCTATGTAGGAAGCCTGCGCC	185826268	0.0022	3.96e-06
7	NC_000006	TGCGCTATGTAGGAAGCCTGCGCC	17281642	0.0015	ATAGCCCAGTTTGGCGTCGGCGA	17281645	0.0013	3.9e-06
7	NC_000005	TGCGCTATGTAGGAAGCCTGCGCC	77776111	0.0013	TGCGCTATGTAGGAAGCCTGCGCC	77776358	0.0015	3.9e-06
7	NC_000007	TGCGCTATGTAGGAAGCCTGCGCC	64302772	0.0015	TGCGCTATGTAGGAAGCCTGCGCC	64303741	0.0013	3.9e-06
7	NC_000005	ATAGCCCAGTTTGGCGTCGGCGA	160119152	0.0005	ATAGCCCAGTTTGGCGTCGGCGA	160119323	0.0039	3.9e-06
7	NC_000006	ATAGCCCAGTTTGGCGTCGGCGA	170290697	0.0005	ATAGCCCAGTTTGGCGTCGGCGA	170290933	0.0037	3.7e-06
7	NC_000006	ATAGCCCAGTTTGGCGTCGGCGA	170290644	0.0005	ATAGCCCAGTTTGGCGTCGGCGA	170290933	0.0037	3.7e-06
7	NC_000006	TGCGCTATGTAGGAAGCCTGCGCC	224527	0.0013	TGCGCTATGTAGGAAGCCTGCGCC	225635	0.0014	3.64e-06
7	NC_000024	TGCGCTATGTAGGAAGCCTGCGCC	53517505	0.0014	ATAGCCCAGTTTGGCGTCGGCGA	53518157	0.0013	3.64e-06
7	NC_000004	ATAGCCCAGTTTGGCGTCGGCGA	575897	0.0036	ATAGCCCAGTTTGGCGTCGGCGA	576232	0.0005	3.6e-06
7	NC_000006	ATAGCCCAGTTTGGCGTCGGCGA	167962505	0.0005	ATAGCCCAGTTTGGCGTCGGCGA	167963244	0.0036	3.6e-06
7	NC_000007	ATAGCCCAGTTTGGCGTCGGCGA	139641672	0.0011	TGCGCTATGTAGGAAGCCTGCGCC	139642795	0.0016	3.52e-06
7	NC_000005	ATAGCCCAGTTTGGCGTCGGCGA	73216144	0.0005	TGCGCTATGTAGGAAGCCTGCGCC	73216288	0.0035	3.5e-06
7	NC_000002	ATAGCCCAGTTTGGCGTCGGCGA	218984201	0.0029	ATAGCCCAGTTTGGCGTCGGCGA	218985074	0.0006	3.48e-06
7	NC_000007	TGCGCTATGTAGGAAGCCTGCGCC	155577160	0.0013	TGCGCTATGTAGGAAGCCTGCGCC	155578291	0.0013	3.38e-06
7	NC_000007	TGCGCTATGTAGGAAGCCTGCGCC	157576210	0.0013	TGCGCTATGTAGGAAGCCTGCGCC	157577265	0.0013	3.38e-06
7	NC_000003	ATAGCCCAGTTTGGCGTCGGCGA	52409999	0.0011	ATAGCCCAGTTTGGCGTCGGCGA	52410664	0.0015	3.3e-06
7	NC_000006	ATAGCCCAGTTTGGCGTCGGCGA	143511548	0.0005	TGCGCTATGTAGGAAGCCTGCGCC	143511639	0.0032	3.2e-06
7	NC_000011	ATAGCCCAGTTTGGCGTCGGCGA	77039869	0.0008	ATAGCCCAGTTTGGCGTCGGCGA	77040470	0.002	3.2e-06
7	NC_000006	ATAGCCCAGTTTGGCGTCGGCGA	157823029	0.0005	TGCGCTATGTAGGAAGCCTGCGCC	157823459	0.0032	3.2e-06
7	NC_000006	TGCGCTATGTAGGAAGCCTGCGCC	127514490	0.0019	ATAGCCCAGTTTGGCGTCGGCGA	127515671	0.0008	3.04e-06
7	NC_000007	ATAGCCCAGTTTGGCGTCGGCGA	6484045	0.0008	TGCGCTATGTAGGAAGCCTGCGCC	6484262	0.0019	3.04e-06
7	NC_000007	ATAGCCCAGTTTGGCGTCGGCGA	157009939	0.0018	ATAGCCCAGTTTGGCGTCGGCGA	157010210	0.0008	2.88e-06
7	NC_000006	TGCGCTATGTAGGAAGCCTGCGCC	2634441	0.0011	TGCGCTATGTAGGAAGCCTGCGCC	2634672	0.0013	2.86e-06
7	NC_000024	ATAGCCCAGTTTGGCGTCGGCGA	42626735	0.0012	ATAGCCCAGTTTGGCGTCGGCGA	42627275	0.0011	2.64e-06
7	NC_000003	TGCGCTATGTAGGAAGCCTGCGCC	153162200	0.0026	ATAGCCCAGTTTGGCGTCGGCGA	153162499	0.0005	2.6e-06
7	NC_000005	ATAGCCCAGTTTGGCGTCGGCGA	179806654	0.0005	ATAGCCCAGTTTGGCGTCGGCGA	179807029	0.0025	2.5e-06
7	NC_000024	TGCGCTATGTAGGAAGCCTGCGCC	39151409	0.0011	ATAGCCCAGTTTGGCGTCGGCGA	39151628	0.0011	2.42e-06
7	NC_000003	ATAGCCCAGTTTGGCGTCGGCGA	45593902	0.0015	ATAGCCCAGTTTGGCGTCGGCGA	45594196	0.0008	2.4e-06
7	NC_000004	ATAGCCCAGTTTGGCGTCGGCGA	151409023	0.0005	TGCGCTATGTAGGAAGCCTGCGCC	151409360	0.0024	2.4e-06
7	NC_000007	TGCGCTATGTAGGAAGCCTGCGCC	105013625	0.0014	ATAGCCCAGTTTGGCGTCGGCGA	105014185	0.0008	2.24e-06
7	NC_000002	ATAGCCCAGTTTGGCGTCGGCGA	106886435	0.0007	TGCGCTATGTAGGAAGCCTGCGCC	106886810	0.0016	2.24e-06
7	NC_000002	ATAGCCCAGTTTGGCGTCGGCGA	69829808	0.0007	TGCGCTATGTAGGAAGCCTGCGCC	69829948	0.0016	2.24e-06
7	NC_000004	TGCGCTATGTAGGAAGCCTGCGCC	119300617	0.0011	TGCGCTATGTAGGAAGCCTGCGCC	119300691	0.001	2.2e-06
7	NC_000003	TGCGCTATGTAGGAAGCCTGCGCC	9396895	0.0022	ATAGCCCAGTTTGGCGTCGGCGA	9397652	0.0005	2.2e-06
7	NC_000005	TGCGCTATGTAGGAAGCCTGCGCC	57173493	0.0012	ATAGCCCAGTTTGGCGTCGGCGA	57174326	0.0009	2.16e-06
7	NC_000003	ATAGCCCAGTTTGGCGTCGGCGA	136819226	0.0005	ATAGCCCAGTTTGGCGTCGGCGA	136819236	0.002	2e-06
7	NC_000005	TGCGCTATGTAGGAAGCCTGCGCC	57173305	0.0011	ATAGCCCAGTTTGGCGTCGGCGA	57174326	0.0009	1.98e-06
7	NC_000005	ATAGCCCAGTTTGGCGTCGGCGA	177006529	0.0009	TGCGCTATGTAGGAAGCCTGCGCC	177006627	0.0011	1.98e-06
7	NC_000005	TGCGCTATGTAGGAAGCCTGCGCC	80407988	0.0016	ATAGCCCAGTTTGGCGTCGGCGA	80408233	0.0006	1.92e-06
7	NC_000005	ATAGCCCAGTTTGGCGTCGGCGA	123098368	0.0007	TGCGCTATGTAGGAAGCCTGCGCC	123098606	0.0013	1.82e-06
7	NC_000004	ATAGCCCAGTTTGGCGTCGGCGA	15002479	0.0013	ATAGCCCAGTTTGGCGTCGGCGA	15003303	0.0007	1.82e-06
7	NC_000004	ATAGCCCAGTTTGGCGTCGGCGA	931394	0.0009	TGCGCTATGTAGGAAGCCTGCGCC	932400	0.001	1.8e-06
7	NC_000002	ATAGCCCAGTTTGGCGTCGGCGA	24491235	0.0008	ATAGCCCAGTTTGGCGTCGGCGA	24492017	0.0011	1.76e-06
7	NC_000003	ATAGCCCAGTTTGGCGTCGGCGA	62372134	0.0011	ATAGCCCAGTTTGGCGTCGGCGA	62372527	0.0008	1.76e-06
7	NC_000004	ATAGCCCAGTTTGGCGTCGGCGA	94757906	0.0008	TGCGCTATGTAGGAAGCCTGCGCC	94758364	0.0011	1.76e-06
7	NC_000010	ATAGCCCAGTTTGGCGTCGGCGA	124916796	0.0008	ATAGCCCAGTTTGGCGTCGGCGA	124917203	0.0011	1.76e-06
7	NC_000004	ATAGCCCAGTTTGGCGTCGGCGA	94758269	0.0008	TGCGCTATGTAGGAAGCCTGCGCC	94758364	0.0011	1.76e-06
7	NC_000006	ATAGCCCAGTTTGGCGTCGGCGA	118894914	0.0007	TGCGCTATGTAGGAAGCCTGCGCC	118895289	0.0012	1.68e-06
7	NC_000003	ATAGCCCAGTTTGGCGTCGGCGA	184353326	0.0007	ATAGCCCAGTTTGGCGTCGGCGA	184353339	0.0012	1.68e-06
7	NC_000003	ATAGCCCAGTTTGGCGTCGGCGA	45225511	0.0008	ATAGCCCAGTTTGGCGTCGGCGA	45226428	0.001	1.6e-06
7	NC_000006	ATAGCCCAGTTTGGCGTCGGCGA	165662152	0.0005	TGCGCTATGTAGGAAGCCTGCGCC	165662212	0.0016	1.6e-06
7	NC_000004	ATAGCCCAGTTTGGCGTCGGCGA	71187272	0.0008	TGCGCTATGTAGGAAGCCTGCGCC	71187496	0.001	1.6e-06
7	NC_000005	ATAGCCCAGTTTGGCGTCGGCGA	93584820	0.0005	TGCGCTATGTAGGAAGCCTGCGCC	93585100	0.0016	1.6e-06
7	NC_000004	TGCGCTATGTAGGAAGCCTGCGCC	127730356	0.0011	ATAGCCCAGTTTGGCGTCGGCGA	127730397	0.0007	1.54e-06
7	NC_000007	ATAGCCCAGTTTGGCGTCGGCGA	101245135	0.0005	TGCGCTATGTAGGAAGCCTGCGCC	101245166	0.0014	1.4e-06
7	NC_000006	ATAGCCCAGTTTGGCGTCGGCGA	1312875	0.0004	ATAGCCCAGTTTGGCGTCGGCGA	1313314	0.0017	1.36e-06
7	NC_000007	ATAGCCCAGTTTGGCGTCGGCGA	6272426	0.0013	ATAGCCCAGTTTGGCGTCGGCGA	6272484	0.0005	1.3e-06
7	NC_000004	ATAGCCCAGTTTGGCGTCGGCGA	15002479	0.0013	ATAGCCCAGTTTGGCGTCGGCGA	15003255	0.0005	1.3e-06
7	NC_000003	TGCGCTATGTAGGAAGCCTGCGCC	143120014	0.0013	ATAGCCCAGTTTGGCGTCGGCGA	143120072	0.0005	1.3e-06
7	NC_000004	ATAGCCCAGTTTGGCGTCGGCGA	18021676	0.0005	TGCGCTATGTAGGAAGCCTGCGCC	18021789	0.0013	1.3e-06
7	NC_000006	TGCGCTATGTAGGAAGCCTGCGCC	154510152	0.0013	ATAGCCCAGTTTGGCGTCGGCGA	154510343	0.0005	1.3e-06
7	NC_000003	ATAGCCCAGTTTGGCGTCGGCGA	136862231	0.0005	TGCGCTATGTAGGAAGCCTGCGCC	136862254	0.0013	1.3e-06
7	NC_000003	ATAGCCCAGTTTGGCGTCGGCGA	20040178	0.0008	ATAGCCCAGTTTGGCGTCGGCGA	20040257	0.0008	1.28e-06
7	NC_000010	ATAGCCCAGTTTGGCGTCGGCGA	119029746	0.0008	ATAGCCCAGTTTGGCGTCGGCGA	119030309	0.0008	1.28e-06
7	NC_000007	ATAGCCCAGTTTGGCGTCGGCGA	101815897	0.0008	ATAGCCCAGTTTGGCGTCGGCGA	101816344	0.0008	1.28e-06
7	NC_000004	ATAGCCCAGTTTGGCGTCGGCGA	37245019	0.0008	ATAGCCCAGTTTGGCGTCGGCGA	37245514	0.0008	1.28e-06
7	NC_000010	ATAGCCCAGTTTGGCGTCGGCGA	119029746	0.0008	ATAGCCCAGTTTGGCGTCGGCGA	119030213	0.0008	1.28e-06
7	NC_000002	ATAGCCCAGTTTGGCGTCGGCGA	104855600	0.0008	ATAGCCCAGTTTGGCGTCGGCGA	104855924	0.0008	1.28e-06
7	NC_000002	ATAGCCCAGTTTGGCGTCGGCGA	11344101	0.0009	ATAGCCCAGTTTGGCGTCGGCGA	11344679	0.0007	1.26e-06
7	NC_000003	ATAGCCCAGTTTGGCGTCGGCGA	45225667	0.0006	ATAGCCCAGTTTGGCGTCGGCGA	45226428	0.001	1.2e-06
7	NC_000005	ATAGCCCAGTTTGGCGTCGGCGA	95620467	0.0005	ATAGCCCAGTTTGGCGTCGGCGA	95620854	0.0012	1.2e-06
7	NC_000002	ATAGCCCAGTTTGGCGTCGGCGA	173963713	0.0007	ATAGCCCAGTTTGGCGTCGGCGA	173964477	0.0008	1.12e-06
7	NC_000004	ATAGCCCAGTTTGGCGTCGGCGA	70704812	0.0008	ATAGCCCAGTTTGGCGTCGGCGA	70705794	0.0007	1.12e-06
7	NC_000007	ATAGCCCAGTTTGGCGTCGGCGA	101815897	0.0008	ATAGCCCAGTTTGGCGTCGGCGA	101816410	0.0007	1.12e-06
7	NC_000003	ATAGCCCAGTTTGGCGTCGGCGA	111071775	0.0008	ATAGCCCAGTTTGGCGTCGGCGA	111072113	0.0007	1.12e-06
7	NC_000007	ATAGCCCAGTTTGGCGTCGGCGA	101815897	0.0008	ATAGCCCAGTTTGGCGTCGGCGA	101816684	0.0007	1.12e-06
7	NC_000003	ATAGCCCAGTTTGGCGTCGGCGA	24495213	0.0008	ATAGCCCAGTTTGGCGTCGGCGA	24495303	0.0007	1.12e-06
7	NC_000002	ATAGCCCAGTTTGGCGTCGGCGA	111120757	0.0007	ATAGCCCAGTTTGGCGTCGGCGA	111121010	0.0008	1.12e-06
7	NC_000003	ATAGCCCAGTTTGGCGTCGGCGA	126356101	0.0007	ATAGCCCAGTTTGGCGTCGGCGA	126356473	0.0008	1.12e-06
7	NC_000005	ATAGCCCAGTTTGGCGTCGGCGA	177554342	0.0011	ATAGCCCAGTTTGGCGTCGGCGA	177554512	0.0005	1.1e-06
7	NC_000005	TGCGCTATGTAGGAAGCCTGCGCC	78648100	0.0011	ATAGCCCAGTTTGGCGTCGGCGA	78648246	0.0005	1.1e-06
7	NC_000004	ATAGCCCAGTTTGGCGTCGGCGA	82890855	0.0009	ATAGCCCAGTTTGGCGTCGGCGA	82891151	0.0006	1.08e-06
7	NC_000005	ATAGCCCAGTTTGGCGTCGGCGA	37379229	0.0006	ATAGCCCAGTTTGGCGTCGGCGA	37379245	0.0009	1.08e-06
7	NC_000007	ATAGCCCAGTTTGGCGTCGGCGA	118184325	0.0006	ATAGCCCAGTTTGGCGTCGGCGA	118184396	0.0009	1.08e-06
7	NC_000006	ATAGCCCAGTTTGGCGTCGGCGA	57961444	0.0009	ATAGCCCAGTTTGGCGTCGGCGA	57961460	0.0006	1.08e-06
7	NC_000005	ATAGCCCAGTTTGGCGTCGGCGA	21459424	0.0006	ATAGCCCAGTTTGGCGTCGGCGA	21459440	0.0009	1.08e-06
7	NC_000004	TGCGCTATGTAGGAAGCCTGCGCC	1171255	0.0013	ATAGCCCAGTTTGGCGTCGGCGA	1171291	0.0004	1.04e-06
7	NC_000004	ATAGCCCAGTTTGGCGTCGGCGA	71187302	0.0005	TGCGCTATGTAGGAAGCCTGCGCC	71187496	0.001	1e-06
7	NC_000006	ATAGCCCAGTTTGGCGTCGGCGA	130018504	0.0005	TGCGCTATGTAGGAAGCCTGCGCC	130019117	0.001	1e-06
List of accessions that are NOT covered
